# Supplementary material for: The microRNA miR-30a blocks adipose tissue fibrosis accumulation in obesity
Source: J Clin Invest. 2025 Jun 5;135(15):e175566. doi: 10.1172/JCI175566 (PMC12321386; doi:10.1172/JCI175566)
Supplement: Supporting data values [file jci-135-175566-s222.xlsx]

## Sheet: Figure 1
Figure 1A
Southern blot validation of lox-STOP-lox miR-30a insertion at the Rosa26 locus
Figure 1B
miR30a-5p expression in iWAT SVF-derived adipocytes
	Adv-GFP	Adv-iCre
	50.144	524.793
	233.352	308.602
	263.275	522.28
	152.502	479.302
	165.467	236.833
	246.561	841.532
Figure 1C
Gene expression in iWAT SVF-derived adipocytes after Adv-GFP or Adv-iCre
	Adv-GFP			Adv-iCre
Pparg	1.19602	0.897469	0.906507	2.11619	1.60603	1.80945
Adipoq	1.09251	0.885988	1.0215	1.60313	1.29703	1.59612
Fabp4	1.19022	0.914228	0.895555	1.56658	1.40778	1.76824
Ucp1	0.952137	1.52798	0.519886	3.70097	3.24649	2.64503
Cidea	1.34581	1.03113	0.623063	1.56573	1.48087	1.9986
Figure 1D
Protein expression in iWAT SVF-derived adipocytes
	Adv-GFP			Adv-iCre
CYCS	1	1	1	1.243	1.524	1.273
UCP1	1	1	1	15.358	8.945	4.392
ADIPOQ	1	1	1	1.25659	1.9733	1.08976
PPARg1/2	1	1	1	2.40267	1.68517	2.18276
Figure 1E
Oil Red O and immunofluorescence of SVF-derived adipocytes after Adv-GFP or Adv-iCre

## Sheet: Figure 2
Figure 2A
miR30a-5p copy number in iWAT, eWAT, and liver
	iWAT		eWAT		liver
	miR-30a L/L	miR-30a fat	miR-30a L/L	miR-30a fat	miR-30a L/L	miR-30a fat
	2.40382e+12	2.05917e+14	7.46224e+10	4.61768e+12	9.75691e+07	4.61768e+12
	1.90585e+12	2.24745e+14	8.00485e+11	2.20704e+13	1.2028e+08	6.6081e+12
	5.09931e+12	2.63063e+13	4.02635e+11	6.6081e+12	8.32276e+08	6.6081e+12
	7.27743e+12	3.04619e+13	4.76259e+12	5.35357e+13	4.97771e+08	5.35357e+13
	1.86603e+12	3.8011e+13	1.27276e+11	3.32107e+13	4.29965e+08	3.32107e+13
	1.25814e+12	1.66925e+13	3.0692e+12	3.69784e+13	5.88052e+07	3.69784e+13
Figure 2B
Body weight (BW) on high fat diet (HFD)
week	miR-30a L/L (g)															miR-30a fat (g)
0	27.37	25.47	25.34	25.47	24.87	26.53	22.43	22.46	22.98	24.73	22.28	20.49	19.84	27.04	26.09	24.9	23.52	26.05	26.3	25.49	25.06	17.72	19.6	19.42	22.02	21.65	18.86	24.48	19.22	18.38	27.09
1	29.53	26.47	25.95	28.25	26.8	27.42	22.82	23.73	24.9	26.08	23.53	22.74	21.99	27.74	28.99	26.3	25.43	27.56	26.83	27.45	26.14	18.75	21.81	20.54	23.53	23.02	21.55	27.02	22	20.07	27.86
2	33.05	28.59	27.71	29.04	27.89	27.27	23.63	25.09	25.62	26.8	24.6	24.15	23.32	30.09	30.54	27.17	27.83	29.07	26.75	28.13	26.41	19.57	23.24	21.67	25.53	24.86	23.44	28.8	23.18	21.43	30.62
3	35.8	29.9	29.6	31.7	28.2	29.7	24.7	26.5	27.7	28.59	26.53	26.33	24.41	30.31	31.41	28.5	28.8	31.2	27.4	29.7	27.5	21.1	23.94	23.1	27.1	26.2	24.9	31.22	25.06	23.49	33.32
4	38.3	31.73	31.3	33.26	29.22	33.35	25.26	27.27	29.72	30.15	28.33	27.84	25.56	31.64	32.62	29.48	30.03	33.49	30.01	33.02	29.85	22.35	24.5	25.71	29.96	27.76	26.76	33.33	26.71	25.71	35
5	41.28	32.96	33.79	36.01	31.34	36.41	27.1	28.6	31.69	32.46	30.04	29.7	26.33	31.75	33.17	30.51	31.66	36.52	33.31	35.42	32.56	24.17	25.84	28.83	32.4	28.83	27.3	36.34	27.73	28.3	36.89
6	43.26	35.17	34.83	37.37	31.81	38.79	28.54	29.26	33.97	32	29.51	31.54	26.55	32.59	34.84	31.93	33.44	39.08	35.76	37.67	33.38	25.31	27.42	30.96	36.15	29.56	26.13	36.86	28.54	28.63	38.72
7	45.12	36.4	36.32	40.54	33.68	42.36	30.25	30.04	37.28	31.63	29.07	34.54	27.33	33.64	35.74	34.08	35.56	42.4	39.33	40.31	36.21	27.03	29.81	32.7	40.05	29.89	26.24	36.97	30.85	31.34	40.87
8	44.69	36.53	35.81	41.38	35.79	45.09	32.34	32.71	41.31	33.4	30.5	35.88	27.93	34.44	37.48	33.44	35.03	42.63	42.73	42.57	38.66	28.2	31.87	34.93	43.12	31.01	25.44	38.51	31.65	31.66	42.58
9	46.74	39.74	39.5	45.35	36.5	47.44	32.7	34.17	43.85	34.7	31.71	38.98	28.41	36.55	38.34	36.81	38.86	45.95	45.8	44.49	42.09	28.85	33.43	36.41	45.35	30.96	22.96	40.37	31.89	32.08	46.17
10	47.08	41.28	40.63	45.88	38.1	48.71				34.53	31.81	42.23	29.48	39.3	41.25	37.35	39.8	47.35	48.12	45.91	43.46							40.74	31.16	32.49	48.6
11	48.15	43.36	41.72	46.4	38.96	48.92				35.99	32.29	42.9	29.17	40.34	42.14	39.45	41.96	47.35	48.14	45.76	44.64							42.55	30.48	33.84	51.01
12	47.65	43.55	42.55	47.85	39.95	50.1				35.05	32.73	45.17	29.56	42.58	44.74	40.78	42.47	47.84	50.48	47.48	46.68							43.85	31.6	36.22	50.75
13	48.95	44.65	44.6	48.98	41.93	50.84				33.97	32.61	48.86	30.64	44.47	47.33	42.74	43.76	49.5	50.97	48.68	47.97							45.11	33.2	38.36	50.95
14	48.74	44.54	46.59	49.63	44.22	52.72				35.41	32.61	50.83	31.36	44.3	47.98	43.22	43.84	51.25	53.42	50.12	50.57							46.24	34.7	41.44	50.33
15	49.4	45.71	45.54	49.08	44.05	51.6				35.53	32.55	51.81	31.61	46.12	49.76	46.54	44.37	50.34	52.1	49.11	49.75							47.2	35.56	43.85	50.72
16	48.92	45.56	47	50.99	45.36	53.61				33.98	31.1	52.02	31.78			45.76	43.25	50.64	53.7	50.81	51.61							47.76	37.97	45.5
Figure 2C
Cumulative food intake (g)
miR-30a L/L	miR-30a fat
17.76	16.86
6.42	12.32
21.46	9.57
15.76	18.87
10.51	8.2
17.76	16.86
6.42	12.32
21.46	9.57
15.76	18.87
8.2	10.51
Figure 2D
VO2 (mL/h)												Figure 2E
time (h)	miR-30a L/L					miR-30a fat						VO2 (mL/h)
0	134.121	143.756	127.423	130.65	134.046	176.372	177.831	125.736	162.579	143.077		time	miR-30a L/L										miR-30a fat
0.393443	140.723	108.983	105.254	142.976	121.711	132.087	118.299	110.284	166.727	179.121		light	123.838	95.1276	98.3691	119.341	94.6334	126.48	108.7	111.6	119.65	103.99	135.635	122.191	96.6635	120.51	148.939	101.279	105.892	97.4894	125.497	115.681
0.786885	124.816	103.678	127.151	116.311	105.462	160.32	123.329	130.489	138.106	166.411		dark	133.489	145.009	131.491	152.507	113.921	143.29	125.54	132.04	137.32	112.64	137.144	156.789	168.846	183.262	170.121	127.1	135.36	120.04	147.96	152.51
1.18033	125.094	139.452	111.197	110.095	99.0814	115.403	128.482	133.521	158.719	126.343
1.57377	139.538	110.978	117.181	107.683	102.965	115.108	132.292	108.608	126.353	148.224
1.96721	125.085	102.139	108.465	108.62	107.379	120.044	150.671	125.633	160.011	166.472		Figure 2F
2.36066	118.494	131.347	109.53	136.671	110.502	109.883	148.618	106.939	150.123	150.247		RER
2.7541	136.842	107.621	102.466	121.787	99.787	120.657	116.512	106.262	134.32	126.755		time	miR-30a L/L										miR-30a fat
3.14754	147.467	110.508	110.07	125.129	101.445	110.2	115.459	129.103	124.614	123.493		light	0.827309	0.778716	0.770745	0.802681	0.846566	0.810567	0.788745	0.788609	0.798559	0.835835	0.821365	0.774574	0.741776	0.801464	0.773425	0.779761	0.798	0.758061	0.806218	0.785564
3.54098	119.864	112.008	135.223	122.119	114.086	115.243	118.507	127.379	132.891	137.682		dark	0.733537	0.801886	0.746742	0.756336	0.826259	0.791764	0.786108	0.777172	0.797005	0.848019	0.748193	0.752913	0.745502	0.731159	0.756555	0.768527	0.797924	0.750811	0.797115	0.793073
3.93443	123.744	137.7	107.932	105.819	118.733	131.072	114.568	104.044	122.64	125.722
4.32787	118.461	124.103	108.683	125.906	119.954	142.733	140.167	103.239	142.29	135.677
4.72131	137.749	106.845	126.752	124.699	102.168	140.175	115.476	105.418	142.744	150.364		Figure 2G
5.11475	121.868	107.326	107.728	116.088	93.1332	110.871	121.731	119.671	142.051	129.396		GTT
5.5082	118.954	133.061	107.633	114.112	104.583	123.308	124.204	127.145	120.713	121.619		time (min)	miR-30a L/L																miR-30a fat
5.90164	122.351	108.723	128.858	122.202	115.737	118.257	128.161	102.735	126.47	170.136		0	200.166	188.031	169.472	211.587	118.41	161.811	137.321	183.656	227.965	93.453	160.709	298.387	161	101	156	173	192.314	228.718	239.426	153.768	86.188	180.881	172.351	155.698	193.598	156.846	119.564	133.016	171.202	174.074	125.894	70.507	87	123	165	181	175
6.29508	119.518	104.012	106.435	124.627	105.05	118.945	123.696	112.188	143.135	177.12		15	420.734	399.319	385.757	403.602	348.568	338.704	271.697	525.475	589.566	273.067	427.36	725.661	331	430	339	387	382.902	464.276	477.125	387.185	237.434	337.388	305.578	368.746	302.706	358.983	421.821	450.306	322.805	359.558	393.336	231.13	372	327	350	387	304
6.68853	120.872	123.696	105.396	139.399	107.871	145.735	134.156	120.902	134.751	162.959		30	442.862	465.704	411.454	417.879	392.626	318.318	322.805	613.303	745.442	328.454	476.417	858.59	540	483	449	554	360.06	509.96	535.657	407.171	289.384	575.437	395.161	460.052	385.399	426.171	458.219	470.879	394.587	404.349	421.03	236.669	450	436	444	527	398
7.08197	125.991	133.779	149.547	137.621	131.538	128.984	155.066	137.2	162.105	176.33		60	377.905	470.701	393.609	510.674	313.715	307.139	318.786	678.186	691.637	259.615	407.579	852.26	600	431	508	600	325.083	421.448	432.869	375.05	207.185	399.202	438.805	513.457	396.884	387.122	387.798	405.996	442.25	383.676	310.255	143.302	363	538	531	472	430
7.47541	152.01	146.693	143.183	150.977	116.671	128.744	165.877	129.588	174.514	151.169		120	343.642	379.333	267.264	461.421	210.473	226.913	210.252	474.044	477.209	151.214	262.78	623.589	599	175	440	553	302.955	263.695	395.75	348.639	169.702	274.917	354.964	393.439	312.469	274.568	214.514	227.965	292.944	278.588	170.204	66.551	132	210	332	313	252
7.86885	145.161	152.484	152.918	145.97	114.59	137.144	156.789	133.489	183.262	170.121
8.26229	156.966	136.631	142.529	132.167	124.029	135.912	152.386	131.722	174.113	148.425
8.65574	146.994	153.876	137.876	147.773	113.88	135.451	154.79	128.976	174.402	163.011		Figure 2H
9.04918	158.34	153.034	122.949	133.597	131.053	140.728	147.658	134.813	145.342	178.133		ITT
9.44262	168.846	145.009	131.491	152.507	113.921	169.04	144.369	127.177	154.909	177.767		time (min)	miR-30a L/L											miR-30a fat
9.83607	154.708	139.755	140.739	144.974	114.272	125.67	129.014	122.338	150.364	145.207		0	100	100	100	100	100	100	100	100	100	100	100	100	100	100	100	100	100	100	100	100	100	100	100
10.2295	149.078	133.663	124.772	136.132	117.3	133.653	148.554	123.235	162.536	161.607		15	104	66	88	101	91	94	85	105	88	86	106	70	101	96	75	80	87	86	68	90	99	97	74
10.6229	154.09	125.917	126.512	138.024	113.775	121.584	142.95	135.425	153.364	161.122		30	82	47	66	61	85	63	53	70	58	50	79	42	72	52	54	56	58	52	33	53	99	72	53
11.0164	130.336	129.851	125.195	132.244	104.111	136.796	131.739	135.045	154.104	146.089		60	61	44	63	56	81	55	54	50	45	32	36	33	40	46	27	35	45	45	22	37	46	39	40
11.4098	153.38	146.069	116.031	132.163	133.56	155.292	159.864	120.133	160.755	173.42		120	55	49	70	64	59	77	52	50	38	48	43	32	35	47	29	32	41	37	32	28	32	25	40
11.8033	141.903	134.916	127.693	131.695	120.693	153.691	125.469	109.498	134.118	176.686
12.1967	129.37	126.891	129.06	139.86	107.856	145.296	129.413	128.194	135.432	175.726		Figure 2I
12.5902	134.287	130.089	140.417	130.159	101.148	139.758	137.879	124.021	138.035	140.985		insulin (ng/ml)
12.9836	147.517	135.629	120.346	132.734	120.22	105.93	124.228	136	158.567	131.94		miR-30a L/L	miR-30a fat
13.3771	124.745	122.588	119.884	130.187	112.342	122.214	126.041	112.446	139.6	153.861		7.69	2.93
13.7705	141.761	117.356	126.892	125.106	94.207	119.46	141.414	127.092	154.672	154.129		12.12	5.82
14.1639	152.873	125.814	136.994	117.797	101.799	147.432	131.444	112.899	144.113	150.831		9.36	7.74
14.5574	133.701	130.263	148.578	120.958	116.173	118.707	158.861	122.517	152.979	168.587		12.26	9.92
14.9508	130.048	122.421	124.451	126.883	100.05	109.581	119.25	117.287	170.417	143.473		10.04	5.61
15.3443	119.402	123.334	124.713	129.22	109.613	113.487	123.061	112.69	140.837	161.316		10.53	4.58
15.7377	131.51	129.853	149.789	136.832	117.631	137.43	117.213	111.466	149.052	172.264
16.1312	132.51	128.864	130.922	141.701	132.189	122.293	150.509	122.508	141.183	164.118		Figure 2J
16.5246	130.581	134.1	119.724	143.338	105.849	113.377	150.886	129.881	165.512	157.233		Oil-Red-O liver
16.918	133.194	117.407	141.942	151.702	129.682	145.403	136.315	112.53	163.883	123.389
17.3115	173.161	128.181	137.245	127.86	119.182	157.857	148.392	111.703	150.472	123.82		Figure 2K				Figure 2L
17.7049	146.168	123.188	114.099	137.208	104.301	121.796	150.228	147.187	133.595	148.509		liver TG (mg/g tissue)				liver chol (mg/g tissue)
18.0984	140.606	113.198	122.883	111.648	97.6027	139.316	111.236	130.259	119.732	156.627		miR-30a L/L	miR-30a fat			miR-30a L/L	miR-30a fat
18.4918	135.517	99.1204	106.213	113.675	91.7114	118.766	110.104	125.058	118.359	181.07		68.5983	15.2329			0.984345	0.477231
18.8852	169.111	109.731	118.391	115.276	96.5657	98.9833	132.851	109.675	118.29	143.855		66.0743	37.4342			2.42117	0.646269
19.2787	145.605	97.4591	107.435	115.703	93.5946	135.263	110.719	102.367	126.803	136.65		63.4987	50.621			1.82953	0.477231
19.6721	137.132	103.01	102.815	128.739	125.721	115.647	142.694	114.488	114.52	136.6		76.634	44.8002			4.44962	0.308193
20.0656	127.14	106.838	107.627	114.695	108.665	101.369	133.022	131.879	134.273	122.108		66.3833	62.2625			1.57598	1.74502
20.459	121.374	114.126	104.004	107.777	99.9329	101.577	109.71	127.79	144.363	149.28
20.8525	132.949	99.5765	128.206	107.599	95.1023	92.2357	124.061	93.8403	123.813	116.55
21.2459	133.275	106.266	109.644	122.515	115.472	102.523	111.484	105.6	131.604	125.421		Figure 2M
21.6393	117.143	112.727	106.807	112.277	97.2226	116.01	119.083	125.76	124.598	139.792		liver gene expression
22.0328	116.004	118.787	115.158	119.912	111.941	135.668	139.725	108.873	123.831	152.895			miR-30a L/L						miR-30a fat
22.4262	122.427	102.989	103.678	115.257	108.443	113.611	142.603	109.406	148.92	163.557		Slc27a2	1.00923	1.12759	0.897042	1.06677	0.854556	1.04482	0.625572	0.698943	0.433243	0.7087	0.600089	0.670471
22.8197	109.303	105.8	123.247	112.213	95.0356	109.655	118.031	121.197	148.051	126.536		Scd1	0.876589	0.876589	0.876589	0.852619	0.926571	1.59104	0.363486	0.913814	0.959246	1.00694	1.34721	0.913814
23.2131	136.118	117.057	111.711	123.614	120.474	95.6032	109.962	92.6584	125.561	150.19		Cd36	1.00121	1.04373	0.847772	0.785536	1.08054	1.24121	0.285537	0.409447	0.448055	0.591213	0.624922	0.583073
23.6066	130.991	99.3493	99.7796	118.198	112.571	107.099	114.906	106.371	117.371	131.2		Vldlr	0.811781	1.02752	0.762687	0.870045	1.17215	1.35582	0.677908	0.383996	0.628142	0.721545	1.14803	0.716561
24	123.838	95.1276	98.3691	119.341	94.6334	135.635	122.191	96.6635	120.51	148.939		Lpl	0.83309	1.10691	0.838884	0.649114	1.81069	0.761303	1.03997	0.292507	0.899094	0.720237	0.425297	0.750822
24.3934	133.924	98.9842	120.997	108.12	97.6239	105.402	122.715	100.441	157.531	118.882		Col1a1	1.36659	0.281785	2.18611	0.216834	1.03276	0.915924	0.231777	0.141769	0.35886	0.417626	0.120142	0.0886569
24.7869	112.814	88.4816	107.166	112.296	84.1465	100.194	113.786	103.172	151.415	118.867		Col5a1	1.07239	0.44295	2.14915	0.384067	1.04126	0.910179	0.445102	0.307168	0.703128	0.298879	0.225726	0.0388327
25.1803	122.569	94.9884	97.4694	133.126	97.9255	131.345	138.079	114.179	125.308	147.621		Pai-1	0.676207	0.691813	1.46551	0.604892		1.56158	0.192198	0.197293	0.396206	0.347902	0.140554	0.143941
25.5738	114.82	134.523	93.3285	121.147	97.7101	106.17	118.054	130.951	132.307	110.013
25.9672	136.003	100.998	122.264	95.202	96.5655	112.405	113.874	98.8234	139.394	121.858
26.3607	124.8	112.391	105.085	113.2	114.849	102.833	136.782	113.782	126.845	117.762
26.7541	134.102	93.1397	120.237	124.626	90.7406	107.397	115.681	102.775	124.913	123.035
27.1475	111.566	127.043	100.292	112.938	92.2564	135.745	113.329	110.578	114.766	148.791
27.541	110.593	120.409	97.3187	129.844	97.4985	101.892	107.262	101.476	129.116	151.444
27.9344	111.444	99.7799	106.658	108.285	95.546	126.464	104.771	96.8699	143.425	139.984
28.3279	115.68	93.2652	103.875	110.566	116.402	117.649	152.001	95.6342	142.166	117.894
28.7213	114.189	116.201	124.191	136.489	119.913	104.468	137.755	114.125	120.063	119.735
29.1148	135.56	103.976	123.067	115.478	120.509	111.743	147.687	152.805	151.544	153.492
29.5082	135.022	111.939	104.9	124.883	101.49	112.631	122.732	116.92	132.641	127.805
29.9016	127.531	115.429	109.931	128.238	115.578	141.214	141.578	106.29	144.636	133.71
30.2951	124.846	104.98	130.395	130.03	113.475	132.059	141.419	119.258	156.671	154.693
30.6885	143.266	119.052	155.556	150.233	110.806	140.726	145.825	134.57	180.638	162.038
31.082	148.061	142.266	121.325	140.343	121.654	143.044	156.839	117.382	143.809	179.005
31.4754	148.452	139.35	139.031	145.025	124.731	129.2	133.439	145.064	153.18	173.448
31.8688	145.764	141.676	149.848	157.19	115.349	135.06	131.256	120.172	146.184	165.295
32.2623	151.539	139.163	129.736	143.838	114.404	124.603	150.053	124.441	180.558	154.757
32.6557	150.897	131.134	136.003	148.304	125.281	125.356	161.568	135.972	160.31	150.229
33.0492	134.857	124.978	132.441	136.501	129.865	139.353	137.843	129.3	146.786	152.248
33.4426	155.206	123.257	131.232	135.426	122.95	141.631	137.377	127.451	147.646	146.065
33.8361	146.354	116.61	141.028	148.463	118.059	148.998	141.217	113.59	146.942	153.199
34.2295	150.772	127.351	143.498	136.52	108.658	114.244	141.542	122.552	170.524	158.55
34.623	151.161	130.912	131.728	134.908	119.177	125.105	144.547	112.378	153.636	137.065
35.0164	140.363	140.736	121.128	147.847	119.552	114.889	146.717	134.159	153.432	135.434
35.4098	132.708	126.789	144.818	131.199	121.468	121.513	129.199	119.605	137.649	145.418
35.8033	141.874	120.023	131.223	138.074	123.414	130.254	130.699	114.063	143.608	151.55
36.1967	133.345	112.353	126.993	136.699	117.107	133.049	109.413	118.815	139.727	141.045
36.5902	141.312	122.079	129.716	138.296	125.11	126.298	130.785	131.123	145.392	165.52
36.9836	143.379	115.554	139.418	138.931	112.266	107.11	136.266	121.8	151.232	171.189
37.377	157.55	114.38	137.341	130.652	115.873	133.003	141.496	121.676	130.856	161.858
37.7705	137.799	123.856	129.141	132.788	116.931	109.754	124.889	119.83	134.967	138.631
38.1639	141.912	115.564	124.875	135.464	111.059	110.937	116.212	115.211	140.689	136.744
38.5574	128.968	121.09	132.262	134.377	105.076	105.517	138.309	110.035	156.796	151.481
38.9508	144.798	122.792	139.163	146.295	119.327	116.285	154.666	114.978	146.761	146.046
39.3443	142.774	118.651	121.356	154.701	126.374	126.635	130.561	125.032	162.049	153.347
39.7377	145.309	111.703	141.225	130.237	94.8376	109.142	139.836	100.772	143.503	159.511
40.1311	149.683	123.807	143.839	144.294	106.743	123.015	139.993	104.901	145.794	126.926
40.5246	137.527	132.811	113.101	140.933	104.413	154.97	118.693	120.307	166.013	142.325
40.918	123.122	121.558	144.198	139.578	96.7092	130.315	137.19	94.3169	122.83	123.244
41.3115	158.112	107.92	126.786	125.585	105.385	108.443	144.249	122.736	141.308	144.5
41.7049	137.888	105.566	118.851	125.926	111.526	124.622	124.292	99.4749	145.816	122.507
42.0984	157.214	98.7614	129.958	125.317	93.9181	108.579	125.698	121.959	144.717	151.068
42.4918	123.578	128.943	115.681	133.357	92.3614	118.388	118.395	89.9589	141.368	140.257
42.8852	134.635	107.24	106.912	122.744	83.574	96.0095	108.622	90.9018	138.204	118.173
43.2787	119.093	122.11	107.683	118.769	98.8765	101.279	105.892	97.4894	125.497	115.681
43.6721	124.854	105.002	110.538	122.917	92.56	100.883	120.91	119.122	130.276	123.008
44.0656	126.198	120.54	96.2589	110.544	94.5835	101.988	126.884	124.29	124.543	142.223
44.459	125.371	98.636	124.76	120.878	102.9	119.17	146.473	94.365	129.047	160.488
44.8525	125.877	107.035	110.779	110.399	102.267	110.374	118.735	88.1949	122.281	123.673
45.2459	114.314	100.192	109.602	118.369	102.024	105.082	108.459	93.0519	141.891	144.966
45.6393	124.51	101.226	100.015	113.365	110.26	130.216	106.892	92.7397	119.756	138.681
46.0328	119.505	122.348	112.13	111.906	94.5955	100.412	126.841	102.6	139.786	110.579
46.4262	125.164	100.707	101.757	105.146	87.8791	103.107	110.177	101.721	149.25	152.917
46.8197	119.731	100.111	104.979	108.71	93.5193	99.2458	106.57	123.767	124.108	154.057
47.2131	143.802	93.1162	108.463	122.74	96.3152	119.186	142.325	129.713	119.68	115.832
47.6066	154.634	107.757	103.408	103.524	96.3337	106.554	111.182	95.9814	111.864	120.323
48	123.317	120.566	95.8803	115.736	97.5913	100.846	106.967	93.267	122.903	116.175
48.3934	113.499	98.7886	106.897	110.407	126.694	98.1802	136.644	95.2739	131.988	158.561
48.7869	119.287	91.4734	100.289	124.528	111.587	122.996	138.85	111.264	136.825	155.875
49.1803	142.306	88.7855	130.254	122.704	80.2733	103.937	113.652	111.307	112.718	116.391
49.5738	119.76	103.897	96.5028	106.161	90.8501	96.011	111.723	120.026	132.199	116.51
49.9672	113.343	85.8215	97.9414	113.261	106.458	130.865	111.526	89.2175	141.333	113.098
50.3607	133.531	126.629	101.642	116.134	92.5526	119.415	131.715	87.9356	114.522	148.353
50.7541	143.909	107.581	130.985	118.736	91.5534	104.335	116.718	120.224	150.889	155.42
51.1475	119.103	100.427	103.835	117.563	120.384	109.062	138.383	99.4333	148.293	125.758
51.541	120.467	94.2669	104.819	129.441	86.8301	123.234	134.286	95.1796	125.409	119.489
51.9344	115.698	110.148	119.957	113.87	94.5481	97.738	110.577	110.393	122.523	118.767
52.3279	132.444	117.206	98.3405	116.09	99.0305	99.8568	116.298	123.214	130.132	155.001
52.7213	113.649	101.605	112.198	133.132	113.3	140.441	147.147	138.103	144.565	165.864
53.1148	117.377	111.408	110.892	116.699	107.856	122.105	121.509	131.281	144.695	134.866
53.5082	133.544	101.537	126.66	129.82	106.055	113.436	129.086	109.177	142.272	132.679
53.9016	131.365	116.626	135.499	132.642	115.667	135.061	139.012	124.056	153.394	162.725
54.2951	134.878	146.962	151.613	145.007	130.467	136.671	156.622	144.476	167.271	172.069
54.6885	152.551	137.01	136.401	153.753	118.643	136.673	132.087	134.599	148.367	157.145
55.082	151.436	123.599	142.482	153.293	118.1	139.875	134.575	135.538	157.332	165.768
55.4754	149.204	136.839	147.388	142.945	114.382	121.612	145.724	130.619	155.564	148.716
55.8689	135.213	120.242	141.205	146.623	108.179	115.823	141.201	135.929	150.224	151.989
56.2623	149.197	131.415	140.148	140.997	118.075	144.696	134.912	121.045	144.664	160.218
56.6557	152.043	122.884	135.961	151.335	118.748	114.679	128.406	142.001	143.795	174.309
57.0492	147.308	120.097	131.227	138.336	119.109	109.781	146.238	119.777	135.897	169.151
57.4426	147.216	124.473	133.135	141.795	107.644	128.458	127.619	120.602	127.79	156.678
57.8361	152.193	113.419	142.493	142.148	129.298	145.55	121.977	124.325	166.451	139.629
58.2295	141.964	132.476	134.381	137.173	112.309	125.445	152.226	114.307	154.186	135.097
58.623	149.002	141.998	123.19	144.034	116.452	115.119	119.407	110.47	139.308	154.914
59.0164	146.523	125.313	137.546	139.679	112.738	144.801	120.06	128.416	143.843	157.809
59.4098	140.555	127.966	142.134	137.451	116.521	126.18	130.858	110.25	121.787	169.962
59.8033	147.27	126.985	138.33	133.772	113.252	121.338	154.944	129.199	137.802	141.696
60.1967	131.409	131.002	138.683	136.285	102.931	105.608	138.58	127.67	150.245	134.35
60.5902	156.33	122.377	134.007	133.021	103.392	114.849	126.982	107.877	145.143	147.765
60.9836	145.458	101.487	138.494	131.597	119.312	123.507	122.451	120.219	159.431	146.359
61.377	142.389	123.294	130.333	127.331	97.7988	125.286	158.117	126.951	158.962	131.673
61.7705	131.186	125.407	132.707	130.13	98.6087	125.569	129.415	112.985	161.45	151.764
62.1639	132.444	124.147	133.265	133.092	98.5988	128.698	117.111	97.5157	133.638	162.648
62.5574	136.94	117.898	132.499	145.44	121.748	124.407	119.802	105.151	118.132	155.243
62.9508	142.974	116.421	121.973	145.949	125.568	129.501	137.593	94.6401	123.114	152.956
63.3443	136.598	117.15	147.699	128.972	109.738	120.94	119.376	126.002	146.26	151.163
63.7377	140.594	126.944	115.63	151.371	111.964	118.445	147.606	121.715	145.381	170.378
64.1312	158.367	115.872	129.374	158.52	119.063	104.905	142.596	133.182	169.052	173.153
64.5246	120.401	103.549	143.139	150.99	116.905	122.976	117.181	95.0014	157.924	166.554
64.918	132.758	116.38	121.318	148.037	98.3564	113.846	110.275	94.8522	149.682	133.188
65.3115	147.056	109.663	123.442	126.022	90.0913	147.298	122.909	112.081	151.817	146.234
65.7049	132.461	130.905	122.514	125.572	110.864	136.987	117.129	96.421	129.775	118.498
66.0984	126.758	113.504	120.998	115.912	93.885	116.253	133.209	100.296	128.6	118.159
66.4918	121.236	109.096	102.789	116.026	89.3567	92.9519	114.683	97.1193	151.321	130.44
66.8852	117.386	100.955	110.285	119.216	109.004	106.235	120.682	118.313	137.047	122.873
67.2787	155.671	98.669	112.656	121.305	96.603	103.321	127.165	94.0086	136.767	116.476
67.6721	141.577	117.418	105.005	122.524	91.5109	124.455	93.616	91.6762	135.411	133.13
68.0656	125.702	101.477	119.183	120.504	97.0426	109.22	141.232	98.7071	122.864	135.791
68.459	127.734	96.3967	121.003	118.688	108.877	109.215	111.195	112.215	139.948	158.145
68.8525	135.394	96.1737	101.191	118.786	91.7392	121.503	134.858	91.1485	129.616	128.84
69.2459	120.091	106.058	101.148	118.964	94.3823	111.692	114.668	96.946	127.448	143.686
69.6393	123.775	97.7598	96.1182	119.826	100.293	99.2784	97.9117	109.306	124.323	140.941
70.0328	124.137	91.2294	106.584	124.272	107.529	108.975	134.415	93.3521	132.854	168.714
70.4262	121.405	93.8291	102.329	111.125	107.901	107.309	150.022	97.1363	124.187	160.018

## Sheet: Figure 3
Figure 3A
MRI body composition (%BW)
	miR-30a L/L									miR-30a fat
fat	43.3	40.9	45.4	45.6	34.2	50.4	40.4	38.1	43.3	43.2	42.8	46.4	38.2	35.5	25.4	20	44.8	48
lean	52.8	54.6	51.1	50.3	60.5	47.7	56.5	58.7	53.4	52.9	53.9	49.9	57.8	59.3	71	76.3	52.2	49.6
Figure 3B
tissue weight (%BW)
	miR-30a L/L							miR-30a fat
iWAT	5.9	4.3	1	0.8	1.3	2.6	2.5	4.7	6.8	6.8	5.4	5.7	5.2	4.2	3
eWAT	5.7	4	2.4	2.1	3	5.8	6.7	5.6	3.4	4.6	3.8	3.4	4.4	5.1	5
Figure 3C			Figure 3D			Figure 3E
adiponectin (ng/ml)			leptin (ng/ml)			FFA (uM)
miR-30a L/L	miR-30a fat		miR-30a L/L	miR-30a fat		miR-30a L/L	miR-30a fat
3.01	4.43		41.793	23.11		813.02	698.69
3.57	3.96		51.003	33.89		675.82	727.27
2.62	4.35		47.4	53.705		801.59	813.02
3.99	4.2		57.308	49.55		898.77	612.94
3.25	3.73		42.606	41.008		504.32	995.95
2.56	3.55					773	652.95
2.29	3.4
3.17	3.57
3.51	4.16
	3.94
	3.14
	3.73
Figure 3F					Figure 3G			Figure 3I eWAT
adipocyte size (x1000 um^2)					eWAT IHC and IF			%Mac3
eWAT		iWAT						miR-30a L/L	miR-30a fat
miR-30a L/L	miR-30a fat	miR-30a L/L	miR-30a fat		Figure 3H			2.174	1.279
6.90728	9.18149	6.00867	2.31574		iWAT IHC and IF			2.758	0.637
1.11417	7.34274	5.04717	6.16213					1.408	1.531
3.27407	1.91825	5.11797	2.92128					0.866	1.989
2.57915	0.34212	6.11308	2.22715
5.35844	10.2862	3.31165	4.85653					CD11c intensity
4.6738	0.76334	7.44992	5.77334					miR-30a L/L	miR-30a fat
3.36583	13.4092	2.95845	5.97268					657	456
1.46736	7.06469	2.03572	4.99417					248	1295
0.53315	1.07778	2.38654	1.57415					559	754
2.42728	7.64847	3.09135	1.44363					379	506
1.12801	10.3898	5.96912	1.29333
4.0742	0.3967	0.71944	4.2858					CD206 intensity
2.87025	2.03216	2.89715	0.38444					miR-30a L/L	miR-30a fat
8.32283	4.93563	7.61525	1.19564					36	18
5.14249	1.38707	5.22515	2.50875					40	14
2.22003	1.83124	4.65601	6.58928					48	14
1.2166	3.77677	3.25153	3.56201					13	12
2.02346	4.19602	2.89913	1.89254
8.96831	3.00908	5.96991	0.4141						miR-30a L/L						miR-30a fat
0.89545	2.75635	6.97016	1.69439					T cell	7.35	6.83	8.22	13.53	13.63	15.55	9.57782	6.92921	5.35089	7.77	29.1	16.92	24.6
4.31191	3.10163	3.80723	4.24032					Macrophage	17.54	22.24	22.72	37.6	48.5	44.1	21.2456	23.6417	25.2761	37.4	53.6	35.1	39.5
5.18837	10.0243	5.6974	2.33433
9.5952	4.17506	6.89818	1.65998
1.13711	0.59841	3.17243	2.8489					Figure 3J iWAT
1.51245	0.68859	5.78955	6.83964					%Mac3
2.78601	9.1985	2.93116	1.51047					miR-30a L/L	miR-30a fat
3.88277	1.28542	3.76214	2.47474					0.588	1.21
2.52418	7.67814	7.50451	1.47764					0.954	0.443
1.09637	2.85206	7.26403	0.36902					0.54	0.378
2.95924	1.98311	2.52972	3.36227					1.445	0.278
2.93433	7.96489	5.80498	1.43691
8.85479	3.79141	7.51162	2.37428					CD11c intensity
0.49519	13.1011	1.06789	0.95477					miR-30a L/L	miR-30a fat
1.47764	1.80711	6.28513	4.12878					642	561
1.25734	0.58141	1.14502	3.439					151	749
6.967	6.41051	2.05945	2.59735					42	980
2.17692	1.74224	7.65441	2.38614					13	81
3.52483	7.36093	1.51166	1.09202
0.73131	0.56796	3.94961	5.5123					CD206 intensity
14.074	8.66534	3.0158	5.20894					miR-30a L/L	miR-30a fat
0.39828	6.7202	7.14142	0.32749					72	10
1.73354	3.3334	1.30045	2.18641					10	8
1.07224	4.22687	6.64742	7.39099					6	9
2.61238	13.9478	5.34895	4.1359					8	7
0.63915	1.67698	4.80867	2.00526
17.4905	0.42399	4.50334	6.70952						miR-30a L/L						miR-30a fat
2.68278	5.36477	2.928	5.15673					T cell	12.11	10.91	8.07	14.44	24.4	23.9	12.7881	4.09871	4.81969	10.04	34.1	19.98	30.8
3.01106	2.50796	5.92521	3.49042					Macrophage	19.7	11.74	30.35	49	51.6	40.9	19.9453	23.8848	15.4712	38.3	43.6	48.7	35.4
1.69597	6.22066	7.37952	0.97732
3.75898	1.01371	5.45574	6.09252
5.2473	0.69729	4.24506	5.79272
3.60117	5.63728	1.77428	5.89199
1.67975	9.38202	1.41278	1.28542
8.17411	2.16347	1.07026	1.14146
11.0891	0.99749	5.01988	1.88938
2.0816	10.7817	3.45364	4.12562
0.49044	0.88635	1.2083	2.89992
2.23466	3.17994	1.62319	1.1114
2.02662	0.57627	0.63322	5.43557
26.9461	1.38114	0.70085	2.33235
7.58124	7.31822	23.7274	0.4406
5.6444	4.05957	12.0933	3.70044
1.817	9.34128	13.6967	1.24706
2.24534	2.10493	12.2428	0.88951
0.32867	0.59406	16.898	3.70479
0.68226	19.7137	22.3798	6.37452
2.03097	1.85101	14.0902	1.08648
13.8478	7.88974	8.90265	7.24742
7.03819	8.14445	3.27368	4.11494
4.921	4.62555	13.0935	3.91481
1.51443	0.70639	15.0383	3.8013
5.88764	0.42755	12.1526	6.26377
0.43665	3.24639	12.0055	3.93261
4.31507	4.50175	14.2469	0.93856
0.31483	5.96595	14.4604	1.18457
6.0059	4.63346	21.8206	0.90296
0.90059	4.46932	16.4206	4.32575
0.37574	0.60632	15.4903	3.77757
1.13473	2.32049	20.6186	4.25258
9.15697	16.864	15.1546	2.15635
2.11996	2.55621	9.27681	1.28938
4.15172	1.08964	10.3277	1.1814
2.82952	3.36425	1.53539	0.80606
28.9707	3.9417	21.728	1.48872
5.26391	3.31798	15.7205	1.09874
10.7782	1.31271	13.319	3.41092
0.83454	5.50241	17.5241	2.62978
2.65944	3.30809	12.0458	3.45166
4.46023	6.02211	17.2385	1.32577
4.99654	2.72826	29.1736	7.07774
6.35632	3.5802	32.6276	2.79392
0.72656	5.62858	10.2304	3.65219
12.113	3.47737	1.98746	1.73275
10.1201	12.9745	2.60328	0.81634
1.62755	0.79419	11.2805	0.83058
0.63401	0.35122	9.98241	3.47579
6.37135	8.27853	14.2374	2.48146
7.74102	3.28554	25.2185	1.10902
0.36862	1.67263	18.5687	0.46433
6.05613	3.68897	13.2466	0.58694
4.01013	0.96348	9.11188	0.35557
0.35557	12.5042	29.1333	4.83478
0.56045	1.80671	9.64899	2.59972
4.26405	6.09726	1.3313	1.73157
10.1778	6.81473	9.89579	2.70374
9.07035	1.60856	8.82197	3.24006
10.7624	3.56913	16.5476	1.83163
4.3827	1.74145	12.4421	5.36714
2.98258	2.23071	8.14445	2.31416
10.1003	6.56674	12.9725	2.95213
2.62464	3.08027	15.5552	3.73089
1.92181	4.72482	9.83646	5.5297
1.15767	3.0423	16.5108	2.20658
4.50096	8.61749	11.6471	1.18852
3.0605	0.53078	16.9913	1.19129
2.41027	7.42224	13.1734	3.36346
1.67975	0.70164	9.77239	3.23887
9.66125	9.43027	9.45321	0.42439
0.51298	6.64703	7.40286	1.08727
14.2544	4.17862	10.686	2.20539
0.98562	0.59485	14.25	1.0845
9.05057	0.41885	12.7566	3.08146
0.79657	6.77201	10.6587	7.77543
2.45615	12.8313	8.15631	4.82014
3.62687	0.36862	8.81841	6.92033
4.46616	1.2166	9.54339	1.15886
1.08292	6.02528	14.0926	1.44956
1.45035	2.5048	20.2717	1.39973
0.3971	0.45168	10.6279	7.8403
3.12062	7.62712	7.55474	1.75451
1.32458	6.11902	2.23031	1.01529
3.64151	17.8421	2.09386	7.25968
0.71193	0.67356	3.03162	3.43545
15.7027	0.82623	0.73764	5.87419
0.37495	0.96901	4.51639	2.63571
23.0621	2.21212	1.34594	4.95304
0.87132	15.8681	7.11888	0.85589
9.59124	4.34157	1.25972	5.94459
1.41515	0.51457	5.38969	1.0315
6.64703	6.92073	0.37653	5.83187
1.08885	1.69755	1.29215	1.27395
3.03321	10.6975	1.4195	0.77481
2.46248	1.98193	1.10626	6.34802
5.04084	1.54528	6.43741	2.2224
4.3835	0.3354	5.83662	3.39945
4.07064	3.12773	7.54643	1.47764
1.16717	1.1818	7.64966	0.40975
1.93446	11.3568	0.51694	7.83951
3.11073	2.52062	0.8646	1.86485
3.80802	0.38642	0.95992	1.69992
1.04614	2.87698	0.3354	0.76453
4.33406	0.88793	2.07329	5.31652
1.57376	1.39696	3.80802	2.77612
3.37216	1.33486	1.41199	0.38444
0.62333	2.15081	1.3582	2.90862
1.2261	1.19169	1.91588	0.72102
3.82068	2.07131	0.83296	6.26377
7.61248	2.09069	4.97519	1.4907
2.05668	1.36136	2.09702	1.05879
10.3502	5.15554	4.49345	3.95713
2.44152	0.41569	0.50824	3.64349
3.62213	1.95147	4.84546	0.78866
1.96729	3.67394	1.64178	7.21182
28.241	0.94924	1.69281	0.94568
2.22754	2.84217	7.7252	4.54526
17.8488	2.62859	6.69054	5.62225
4.79127	0.31879	3.18192	2.11442
2.44626	0.34093	1.323	6.23925
1.69557	2.15951	0.62887	5.28685
5.34025	1.50454	0.35399	2.61792
0.92946	0.51417	6.99864	5.14407
1.48041	0.35043	0.76018	3.16214
0.55095	0.60435	1.6493	2.39603
4.40604	0.50349	4.73788	4.39378
3.02846	11.4371	0.36031	1.69478
6.01697	9.45677	1.46776	0.70599
7.04848	17.2413	0.86341	5.48461
0.85866	3.29346	4.37519	2.6895
9.57819	4.65363	3.91639	1.07343
0.4588	4.02041	3.08541	5.15356
0.75702	1.3143	0.76928	7.64491
5.68158	2.65232	3.16333	0.95992
4.01092	4.00855	4.56899	0.91601
6.08619	4.82805	1.40368	0.70362
4.68409	0.37337	4.73432	6.9318
6.76291	2.31535	1.10863	3.86656
0.92274	0.3524	0.7143	0.63599
4.72562	7.10543	2.19392	5.39008
3.26972	8.88446	1.93763	3.03518
4.44678	3.94012	2.9106	0.49874
1.50217	6.55764	0.97494	1.70546
0.57468	1.77389	6.21473	3.76412
1.22807	0.35557	4.01567	4.52707
1.10942	6.03556	2.54395	0.8642
2.70374	8.62579	3.63162	3.1748
4.26365	0.79182	4.46972	5.58903
4.04296	5.86272	3.24006	1.18694
1.26842	1.54726	1.88107	1.57494
0.86618	6.63437	0.68741	0.54067
1.4025	13.4428	0.52643	2.85839
1.50573	5.70293	1.72286	5.60564
2.95489	10.3546	3.56952	2.43044
1.73077	7.25256	3.22305	4.50452
3.05417	13.0741	1.37521	1.55635
0.88279	2.39524	1.49386	1.27198
1.21107	1.92181	2.71047	0.51654
2.60882	2.4079	7.32455	2.52853
1.79801	7.82527	1.91785	0.68424
5.0088	0.58101	5.18244	1.55161
0.7851	3.16096	2.59221	2.3984
2.09979	0.94686	1.99537	4.77426
23.7428	4.65245	1.92814	0.35557
21.1557	3.85113	1.78733	2.18957
5.03491	0.90771	5.8469	1.51008
6.81591	2.38377	4.16398	0.52248
5.20103	0.72617	1.65563	1.60184
14.3268	0.79815	2.09386	1.23994
12.8562	3.25034	0.71667	0.40699
3.7744	7.24663	4.67301	0.45603
0.45128	4.27671	5.40155	10.1212
1.3048	0.65458	1.25181	9.0747
2.78166	6.81433	4.83201	10.6742
3.4663	0.96783	5.1235	8.52058
3.14593	1.11298	3.07553	10.234
0.38365	6.70438	5.36793	8.59257
2.16663	2.47434	5.46246	9.60271
0.81041	0.87646	1.67342	9.97212
7.17188	4.09279	1.68727	8.84451
2.99286	1.86011	2.80262	11.2829
6.67471	8.25084	1.65879	8.625
1.87079	6.89146	1.60975	9.52796
0.85629	5.69265	3.30374	11.3125
0.36348	4.06629	6.5703	3.85983
3.00196	5.52653	0.87923	11.4086
1.38707	9.0395	3.83175	9.48643
2.05589	3.94052	3.41606	10.0595
1.44363	6.04782	6.91875	11.4387
2.20065	6.01895	1.91113	10.3704
0.59802	14.6499	1.0667	9.00351
1.2083	0.85273	3.12497	8.18954
0.36941	8.47708	1.52788	10.7608
0.58655	1.53064	3.97058	12.1229
1.50296	5.54987	0.41766	8.41261
5.53919	8.33548	0.41292	4.9479
1.05326	10.3407	3.56913	4.78178
0.40184	0.98167	1.33882	4.14816
10.6564	0.34845	4.65205	0.33935
18.7846	1.1818	1.61647	0.86855
9.81471	6.51058	4.62041	10.5259
3.70835	0.42597	4.38231	10.2648
5.72311	1.60579	0.43428	8.95486
2.45734	1.92655	3.45364	8.26904
1.64257	0.53276	2.42253	2.36479
1.15253	7.74854	1.67778	13.3475
6.95118	2.99484	6.04505	2.70295
1.16756	7.06034	3.12338	8.60483
1.18457	3.48172	6.93694	10.1782
3.92153	0.40699	5.63332	2.37784
1.47329	6.93773	1.04416	6.74551
5.32601	1.77626	6.85428	13.7319
3.4129	1.18338	5.59021	4.63821
0.83889	7.54248	3.32826	4.95501
1.69755	6.08817	6.87129	6.5173
2.03176	2.30348	0.34331	2.68278
0.71351	4.63504	3.35239	1.91746
1.48595	1.44403	1.26565	1.68766
0.71865	0.45801	1.58522	0.39116
1.29333	0.88081	5.78837	0.36071
5.43992	6.88513	4.21382	2.2137
4.98389	2.79708	4.64968	2.76386
1.30757	3.90848	0.53513	2.2311
6.98361	1.93011	0.53553	1.09083
0.81674	0.91483	6.36938	2.37665
7.18256	2.00289	5.99206	0.80646
14.0724	12.115	2.57955	5.35172
4.9036	0.36585	3.05694	6.04861
4.692	5.01948	4.13748	3.02767
0.68068	3.5011	0.86025	3.19655
0.88516	0.46315	5.59021	1.4907
4.17269	1.07264	3.01818	0.47541
1.20355	2.94026	4.30874	1.5342
1.78496	6.74353	0.99037	0.50942
8.45572	3.62055	4.94829	1.09953
1.24073	2.11403	4.10743	6.79535
0.34093	4.79562	3.30572	1.29175
0.39512	9.6917	5.18362	1.14818
5.04717	10.5251	4.0829	3.58099
4.43056	0.52089	5.4059	6.22936
2.39564	5.91809	1.3226	5.69937
3.27368	3.34448	6.74077	6.34683
5.14012	6.0585	5.64677	6.20563
8.65743	3.12536	1.65998	0.61859
2.9363	6.23451	0.62491	3.7657
3.47697	4.19681	6.56318	3.70519
10.9779	4.06985	5.62383	4.06946
2.27342	0.60435	1.20237	1.12129
1.92379	1.22254	0.60988	3.21554
1.08292	5.11955	0.63915	2.73973
3.92668	4.3301	2.62899	3.26181
10.0231	13.6029	5.34934	5.51467
4.83952	6.76529	1.12999	4.27789
1.03071	4.26247	1.76993	4.12878
2.5226	8.54867	0.54106	4.31784
0.46275	2.5396	0.5648	6.23016
0.44931	1.17191	3.61026	0.92748
3.83136	6.7819	2.05984	4.87552
1.67105	5.78837	2.86709	3.03993
16.1414	3.38442	2.80499	6.83055
7.59627	0.92788	1.41515	5.06536
7.31822	1.04653	6.23846	6.61064
3.64981	3.72061	6.35158	3.55212
0.44535	0.84482	1.61252	0.43111
1.64613	1.58206	1.15253	6.738
0.5205	1.65128	1.11258	2.40473
5.88131	0.37851	0.58299	0.87765
1.10507	1.57138	4.04375	1.50652
0.60672	3.5276	1.24469	3.98323
3.15226	6.31875	1.89689	4.63623
0.5023	4.92416	1.88779	2.7247
0.94449	7.87075	6.4026	6.80484
1.87356	8.31294	5.33155	1.39775
0.68464	0.90336	0.6435	4.9649
0.90217	7.58915	4.75093	1.34159
1.14818	4.0125	1.30164	0.55451
3.61501	6.76647	0.73052	2.27461
4.39971	2.13341	0.52643	2.15595
1.08846	7.91901	0.7851	0.84166
0.34766	0.47145	0.99156	6.68777
3.67434	1.90282	0.94963	3.37177
3.97374	5.6444	13.7948	1.1288
4.3479	1.28938	10.4677	2.4874
0.3354	2.3984	6.48447	5.24849
0.41331	0.80013	12.1593	4.02002
5.73458	0.54858	5.2121	6.49238
5.485	10.8237	21.8336	3.20526
0.97059	3.91916	12.872	2.93275
1.01885	0.71509	1.59828	1.66907
3.32984	4.86721	14.9813	5.09384
2.60684	5.76226	9.34761	5.76859
1.33921	4.27275	10.2577	4.09754
7.47919	6.95909	8.76145	3.86853
10.7228	6.65177	17.536	4.85614
3.23413	3.92786	8.50279	7.18928
2.84415	3.53432	12.81	4.51164
0.47343	3.25667	12.7921	3.44454
0.78233	0.53236	11.5664	6.76608
1.40447	2.85285	1.78338	5.00169
1.97758	10.3222	12.0589	4.73392
7.4875	1.3052	15.1498	2.716
5.71045	1.33249	16.4823	2.32682
8.3873	6.5794	8.61472	3.0245
3.9951	8.77688	19.5392	1.70863
0.40896	0.4149	9.21353	5.90069
10.7465	0.45049	8.68551	5.23267
0.86934	0.43151	9.2337	1.16914
0.6	2.66221	12.7221	3.3864
2.78601	2.15912	11.1025	3.06999
1.25813	3.51534	8.60246	1.60263
1.18536	3.32549	10.9763	4.97795
0.80487	0.41252	20.1084	7.56067
8.37899	0.96703	15.3669	5.70808
1.25892	6.77003	10.9898	3.70479
0.36269	2.41106	8.79942	2.07131
1.34673	5.10136	10.813	1.05919
0.50665	0.49993	8.54471	3.60037
3.24441	0.7851	12.2724	2.06063
0.53355	4.35937	11.6293	1.82451
3.73881	7.9546	16.1999	4.32812
1.81937	9.77951	16.3233	7.38348
4.39022	8.33113	12.1787	2.54949
0.46157	8.83344	11.239	4.94631
2.78838	2.13064	9.79296	6.6846
5.16701	3.19023	9.19217	4.35897
3.55647	0.85234	15.6565	6.9496
3.71428	23.9192	6.61618	6.22857
3.98442	5.8473	11.4233	1.01252
2.6278	0.42637	8.23463	7.03463
4.7972	1.08846	11.2057	1.03309
2.87816	0.87686	0.25867	1.96215
6.2614	0.5557	4.45311	4.44876
2.52141	9.02289	4.71177	0.32511
4.65482	2.58746	3.86695	1.78575
2.00645	1.58246	0.99788	5.83978
2.36835	10.5646	4.55792	0.49954
4.39141	3.40024	7.87589	1.07699
4.03307	1.20672	0.8994	3.8626
5.09582	1.64337	0.66644	1.43968
1.887	0.44021	3.14395	0.34252
1.80711	2.90743	4.85534	6.94485
4.12483	5.27064	8.66178	2.22556
3.29425	5.13181	1.19327	5.6796
0.53474	6.51888	3.34922	0.57903
3.14711	1.17587	12.8499	4.07064
3.17243	0.86025	1.37916	4.29648
0.52485	1.22214	10.0346	1.45035
1.22966	0.44733	2.85246	1.46973
1.91706	1.23401	0.9785	4.72878
7.18177	0.68582	4.03781	7.71848
9.20601	3.39273	5.95923	0.44416
2.22121	1.90876	15.0106	3.09016
0.88754	6.63437	3.41686	1.90955
1.10823	12.3001	1.15609	4.95304
10.8383	3.44771	2.33275	2.63848
0.80566	3.05615	14.7096	1.91548
0.61898	1.01727	0.49439	7.29053
4.46339	0.6613	0.64904	3.30295
3.72298	7.37122	8.26706	4.82212
3.06999	13.105	8.8279	6.85388
5.13379	4.9036	17.299	2.25444
4.28936	3.80446	4.3827	4.47328
0.82544	4.9475	9.70792	4.62753
5.0978	8.10173	3.79853	4.69437
3.3868	3.6862	5.3624	5.37149
8.36989	2.61752	3.93775	2.27738
0.94172	5.57676	0.33777	3.7483
1.8609	4.91388	8.11914	4.09516
1.94238	1.72603	1.02201	3.80169
3.46471	0.36981	1.93526	7.0995
9.33772	1.32814	3.25667	4.22054
0.37693	3.62252	8.75196	4.72008
9.26771	1.97955	7.42184	7.14656
1.27633	7.00853	5.93708	1.44284
2.67289	8.15117	7.29646	2.66538
0.41608	0.87251	7.37478	0.47976
0.94568	1.6754	8.77767	4.45667
6.0502	1.05642	2.6278	4.75726
8.48776	9.35749	2.20025	0.86499
5.65666	7.36845	7.82764	3.70004
3.14316	9.24556	6.20168	0.7408
4.66866	9.83725	6.9057	2.70453
5.58428	8.52098	5.11559	1.28028
2.51706	13.8316	2.75081	4.09319
0.78826	7.7169	9.22697	3.96702
0.62847	0.70679	6.46628	0.80843
7.26324	8.08156	3.03874	4.96886
0.56005	16.8513	4.88264	4.5682
0.58062	11.2318	6.83727	6.50425
4.53181	7.49857	5.09859	1.3843
6.59601	2.08595	11.7709	2.82714
8.49962	3.34329	10.6366	0.49558
6.06364	0.53157	0.40422	2.5222
2.19036	12.2147	10.8858	2.71482
0.41727	7.44597	5.97663	1.59472
1.41555	4.798	3.70004	7.126
0.65853	8.64319	2.21449	2.50084
0.91206	7.15408	0.92392	0.44733
3.76293	3.50743	1.52748	0.45207
0.95675	17.5977	0.34687	1.12445
1.5876	6.90411	2.81251	4.54803
3.87565	1.59353	3.18706	4.83755
0.3528	11.7527	7.37675	2.71719
4.12483	0.97574	2.12352	5.88448
3.30295	5.51862	13.5713	6.89304
1.16044	17.6558	7.11413	3.8982
2.19709	5.56253	5.90583	0.69097
5.28448	3.20249	7.60932	0.55253
3.22226	1.63229	3.86893	2.25048
0.55926	4.49266	2.97348	3.59602
3.99985	1.79247	1.75411	6.78269
3.79022	8.93627	5.83899	0.92709
4.32931	5.23899	9.12572	6.4999
1.78852	5.13814	5.91295	6.1467
2.29399	0.33421	5.99364	1.98984
4.08805	1.14976	1.23638	0.83216
2.24574	7.13351	8.84451	2.93907
7.11295	7.71334	0.55886	3.41567
0.89307	13.5943	6.04466	1.06552
0.43428	2.36241	1.99854	1.20553
6.97452	7.22606	1.05603	0.94172
0.53592	2.21053	1.74027	2.69741
3.75621	7.45072	8.85954	6.60075
5.4676	1.63625	0.36427	5.20617
3.93933	3.86577	4.36095	6.61895
3.84322	11.0657	1.16796	0.58576
0.78272	5.2912	2.06538	0.67158
2.06301	3.47816	1.0675	4.58323
4.40367	5.62304	8.52019	1.2526
6.89739	9.00034	10.7837	4.43175
5.43477	4.19642	7.41235	1.98311
1.16835	1.18575	0.34608	3.71705
0.55412	1.77665	6.54064	4.10545
2.7955	3.40697	10.6469	5.43794
5.21091	3.81712	2.26472	4.17506
4.97123	6.29423	6.10438	0.57943
5.58863	0.42795	6.37135	2.85325
1.41792	7.79046	11.1733	3.52246
7.39732	1.60065	10.425	0.63678
1.36057	7.51044	6.63121	1.30955
4.98191	1.45945	6.52007	0.48451
4.07697	3.2899	9.63752	4.06511
1.44403	8.29514	2.5748	1.07422
2.25523	0.31799	9.61933	0.86262
6.914	1.89175	3.89227	2.79234
0.51457	11.5502	3.18746	4.42265
5.46009	0.33777	1.38984	0.31799
0.46236	8.47629	7.40642	7.51202
0.92709	11.4407	7.23714	3.05852
12.5983	0.40936	2.54198	3.13841
8.38611	2.72589	8.47233	4.56345
2.81014	4.66629	9.81273	5.25086
4.56622	8.58822	11.6515	5.34183
1.25774	1.09281	5.89674	1.21423
2.93433	0.77244	0.63243	2.45378
0.69413	4.50966	1.57811	0.40896
1.23282	0.79024	12.4947	2.40513
2.47434	10.3336	5.40669	1.98984
3.29741	11.7686	5.88527	2.04521
0.58932	1.77033	9.35789	1.51996
1.12722	4.5334	16.5871	1.66195
1.00224	2.1429	13.1046	0.43151
1.041	3.72971	4.68369	2.1516
0.45326	6.35237	3.52127	0.49281
2.16268	1.97599	8.68512	0.32472
6.79772	3.2013	2.22912	6.34841
4.15331	8.57675	0.55689	0.9785
9.01814	1.43177	2.4779	2.24455
5.7235	6.55171	1.60579	0.63994
4.07341	3.24362	4.89885	1.55991
6.43938	0.62096	4.99615	1.68727
7.49422	0.57587	6.88038	3.31679
6.33892	8.45137	8.90384	1.82293
0.94449	1.27356	0.57033	1.04693
3.76847	1.53974	0.34173	3.33459
0.62452	1.48516	9.66125	0.48925
3.00473	0.64904	6.67551	2.2137
0.36348	5.46879	6.79495	1.43295
1.84666	1.06947	1.22016	0.64271
1.62438	0.90296	0.48886	1.24904
5.5119	2.73855	0.52524	1.57376
10.529	5.51546	8.94379	9.95868
1.57099	6.51967	0.67791	13.23
3.96148	0.52485	5.88448	12.0379
0.77284	0.43467	4.6208	9.19573
0.4588	3.86141	4.94394	10.1173
1.33565	0.42557	18.6201	11.8888
4.32021	0.88516	3.44692	8.77767
2.84969	0.41094	1.86723	13.9664
4.07737	3.2895	6.64742	1.12405
1.20434	6.98994	2.05035	12.8515
1.29848	0.42676	3.42753	9.29184
0.44575	0.70125	8.51228	9.09962
5.20577	10.9162	12.2297	8.63924
0.45049	0.45524	7.43964	13.0429
2.70256	5.44071	5.56846	11.746
0.9259	2.24297	6.64149	9.29144
0.32511	1.51126	5.69819	5.28685
1.07817	0.48965	4.24467	4.74302
8.80971	1.35859	0.5996	1.92418
1.71416	0.81674	7.61169	5.38296
1.71337	4.72127	4.76121	5.29318
3.52681	0.35082	9.46626	4.06273
0.97257	1.23875	0.77996	3.58574
3.15819	9.22421	5.24058	2.68397
0.82386	0.60672	12.0818	8.00721
2.50163	0.64034	2.71561	2.40434
1.4642	5.3798	0.48688	5.18718
7.40998	0.65656	1.03427	7.56621
4.84902	0.3437	10.0429	1.71377
1.04653	2.59498	2.65588	6.48843
1.37362	0.45959	8.38848	6.65771
1.03071	8.38571	5.29634	5.87973
5.20221	12.2206	4.66747	1.96413
0.31602	3.88554	10.6639	6.12455
0.98483	4.97479	9.19494	4.40802
7.95183	6.24202	12.2713	4.95343
3.24797	0.53355	6.31321	0.68582
10.4796	0.388	1.47685	3.47302
4.24151	0.44456	1.43691	0.91127
2.04442	8.19152	0.5553	3.85113
0.41925	3.2456	15.0857	6.21117
1.42385	1.03981	8.75671	3.43861
1.15174	10.8514	4.65601	4.00499
10.0469	3.6597	8.82197	6.4022
1.61845	5.84571	3.76926	5.47195
1.31271	0.32749	1.77903	5.28092
4.31428	13.3728	1.0493	1.79129
1.91073	0.47541	0.74476	6.35435
2.71956	1.69083	5.1947	3.24085
5.25363	5.05666	3.16333	2.79669
10.4226	7.63779	8.83581	4.96174
1.5077	0.46908	1.26763	3.17955
1.88226	3.92193	13.671	6.62804
1.3226	7.85098	12.7898	4.2949
0.36031	1.26644	1.37125	4.5682
1.88938	11.3228	2.92207	0.98562
0.99353	0.8116	1.01212	1.61014
0.39156	13.1192	4.02753	1.79327
4.33168	1.49663	2.40078	2.79313
3.58614	3.05891	2.53565	3.05219
13.3075	1.64178	1.57099	0.49321
3.54026	2.29557	1.24152	4.38547
1.76004	1.6402	2.35648	1.31865
2.85681	3.84441	14.9046	7.85295
2.41343	0.52604	3.59207	3.47421
1.27039	0.39077	0.56677	6.60748
0.49242	0.78233	0.7143	3.14435
0.81081	4.69358	1.89373	5.76345
0.47936	0.68978	6.55804	4.36411
4.75647	11.2967	0.34489	3.88159
3.78389	9.44016	8.34854	3.69886
3.35792	0.24957	8.87141	1.40962
5.38494	8.20655	4.43531	4.89411
5.63609	15.2412	3.66247	6.95316
0.39433	17.7776	9.84556	6.06918
0.51931	13.8956	5.21091	6.65731
7.33681	2.93393	4.06155	0.59209
3.58179	11.8303	4.96925	6.33971
3.76056	11.3766	8.16818	4.9736
4.3827	4.92654	2.01831	5.05152
7.97319	5.07723	0.98483	7.72441
5.71875	14.0262	1.33882	2.60447
10.652	9.68854	7.64808	5.01316
0.77679	8.19666	5.8912	1.14146
10.8138	6.33853	7.29844	0.4584
0.56598	7.49343	5.25402	7.65322
3.34843	13.5076	2.31811	4.69081
2.74725	2.60605	8.78637	0.47422
1.97085	12.6474	2.80262	1.31983
0.73052	6.58889	7.84702	2.56017
0.4406	7.06548	6.32903	3.11587
0.78668	4.8506	6.81315	0.70481
5.34974	2.72826	5.1595	5.77571
1.59234	4.94157	2.68871	2.26353
10.9095	5.55897	9.14352	5.84255
1.33803	4.02279	6.36186	7.04887
9.35591	1.111	4.86207	2.19155
5.66299	4.81105	6.88632	2.52892
6.80998	5.63253	5.08514	6.47933
9.75024	5.4498	0.33817	1.62557
11.8611	4.56385	7.67181	5.47512
0.74396	3.0601	10.6208	6.1558
17.7507	2.45615	5.23188	0.60079
1.1905	5.60208	0.48213	3.69016
6.03635	4.77545	5.97465	5.21329
6.81829	6.11625	10.8862	4.12799
0.72854	10.7738	3.55924	3.4133
3.17915	6.79021	2.19155	0.6613
1.15965	5.45811	1.60263	7.13509
0.73724	2.77533	0.39472	1.22293
0.45089	5.25284	3.2274	5.41025
1.24034	13.9162	2.83505	1.80394
7.97912	3.94526	2.25365	0.48648
10.7442	1.82847	7.29053	6.14354
9.58966	2.55186	13.5057	7.49541
1.52036	1.72563	7.66034	4.8589
2.08595	2.80262	5.92126	3.89859
1.68687	0.99868	4.0299	7.52705
5.3794	3.65258	3.06762	2.69702
2.79194	1.68569	1.74936	5.6709
11.1306	3.38007	5.99838	0.4853
2.28291	4.07737	2.62583	0.38642
3.95199	9.10911	6.00313	3.77677
0.54027	9.79217	6.01816	6.03556
12.7558	5.74525	1.35306	4.52074
8.03094	1.63664	10.491	6.8875
5.11559	0.61384	9.00074	2.47751
3.19102	12.9282	0.62452	1.44996
9.68973	1.14185	6.10834	6.22778
12.9306	1.10309	1.98667	0.35201
0.57152	13.1256	1.20474	1.59076
0.75464	6.55646	1.90836	2.8046
0.83098	1.96176	8.99362	0.40145
0.83296	13.4277	0.33223	2.20777
7.29014	4.7446	1.29689	4.85574
8.24451	16.334	2.11403	4.0655
5.49885	0.61938	1.04653	0.33856
8.47352	0.47422	8.54748	1.9139
0.68147	7.01407	10.8387	3.6249
4.48831	3.99194	0.39393	3.06682
0.67989	2.92286	6.55448	6.08777
15.4461	5.24097	10.6109	0.93935
0.36111	3.11191	7.74498	4.30518
0.65102	5.7943	2.34382	4.57136
0.84047	2.0369	6.27604	0.68582
1.13513	0.33896	11.2065	5.35132
11.9101	9.80364	0.84798	2.46287
1.62557	6.83332	4.6568	1.83282
1.37521	0.39314	6.59007	6.93417
1.65642	4.25218	9.67944	2.34738
4.90993	4.68211	2.63769	0.6352
0.4323	6.72178	2.64956	6.72653
7.36608	6.11031	1.1996	3.47737
0.66011	7.13153	9.6217	2.15121
2.62187	7.30833	3.17322	7.23397
0.35161	6.73602	1.4377	4.80274
3.11982	6.52561	7.48948	4.1276
11.519	17.1982	1.6576	5.66813
6.09884	3.08976	8.49804	1.27791
1.42623	22.0769	9.87246	7.05045
6.21157	11.3984	4.04217	5.06932
0.58536	5.18797	11.7618	4.01527
4.08528	1.3847	5.93747	5.29199
11.5423	6.28474	0.91878	3.85034
1.37046	0.43388	12.5355	6.23055
1.58127	4.19088	1.54172	1.56782
6.35079	2.39801	5.30267	0.90929
0.4054	14.8508	0.46631	2.32879
1.47804	0.8116	9.50542	5.29595
0.35952	10.2854	5.99206	0.62966
0.58101	0.70481	17.0028	10.5935
0.9963	5.86193	13.249	10.6231
1.94673	1.50573	8.70845	8.78439
5.00089	4.73748	3.54698	9.68577
7.36805	0.72775	2.20697	17.0435
2.49728	11.513	2.5218	14.4403
2.06934	9.23133	0.564	14.0345
0.31958	15.2681	5.00248	12.8736
2.67447	19.3039	4.85811	11.8951
3.54026	1.78852	6.98322	9.98241
2.45773	3.15463	2.87223	8.61313
5.17017	1.52076	9.03634	14.9339
2.97427	0.3619	0.97099	3.57981
7.7169	1.61331	0.35161	10.9364
3.74157	6.61776	2.27184	9.32744
0.72221	3.31323	3.71745	4.92772
1.23519	7.19284	6.7376	8.80654
2.91495	12.8815	0.46433	10.2375
1.76439	0.75939	9.01498	8.94062
0.6526	5.70531	0.68859	13.0864
4.91111	3.91956	6.07551	1.25655
7.15408	10.7881	3.13644	2.0195
11.5415	3.15858	4.68171	3.31165
0.85985	1.32537	4.96411	9.88274
3.14514	2.22477	18.7348	8.73416
1.40012	1.39221	3.48607	9.56356
11.7595	11.8935	1.9226	20.6554
13.9783	0.79024	6.45441	5.38217
14.8805	2.96795	2.06657	13.1564
3.46432	1.69241	15.1838	12.9369
8.20931	0.79261	3.49833	20.8974
12.3239	6.48961	12.2958	9.40456
6.85428	7.94353	7.42422	4.98705
15.6818	1.54646	5.59852	8.16225
9.842	7.52468	6.70992	8.15394
8.98294	5.44427	5.68711	4.86246
22.6088	13.056	8.03015	8.62737
10.8739	0.92867	4.33445	9.37252
7.2225	2.69781	0.65576	10.2616
4.37835	2.23703	7.7434	1.43691
15.4037	11.7808	4.87472	3.02055
7.9459	24.2174	9.67391	12.1585
2.15635	5.67367	0.88239	13.3985
0.96268	8.82118	5.54235	5.64163
4.05601	2.81528	12.0956	1.87593
2.71363	6.58296	0.40145	4.79364
6.20563	6.98559	2.73301	2.03374
2.65707	1.6319	0.46275	1.15451
2.2932	2.46564	1.05088	9.69882
3.88673	6.92903	10.198	14.7416
7.7078	4.62595	2.63967	11.875
1.45075	10.2146	5.36002	9.42473
6.90728	1.15372	8.40984	10.4701
1.11417	0.34014	4.88422	9.92704
3.27407	1.63506	10.6077	9.14945
2.57915	9.01181	9.17635	11.1274
5.35844	14.6499	4.1011	15.4251
4.6738	6.43345	12.8115	10.2696
3.36583	6.69251	6.38006	11.4751
1.46736	8.40826	13.6769	10.4725
0.53315	2.75635	14.2294	7.3554
2.42728	16.3205	6.40181	7.54524
1.12801	7.70226	3.84441	3.78271
4.0742	3.24955	4.43452	16.4704
2.87025	1.18496	2.41264	3.56161
8.32283	4.65996	1.25892	4.80432
5.14249	0.4058	0.51496	14.2251
2.22003	1.40606	1.03783	2.08792
1.2166	8.46047	0.31443	7.03859
2.02346	2.07408	3.96662	2.90625
8.96831	4.94631	1.33328	6.55566
0.89545	1.29966	0.34687	3.71745
4.31191	17.2334	1.42346	11.2773
5.18837	1.34277	0.52089	8.52217
9.5952	11.7856	0.33144	3.26102
1.13711	5.21052	10.1936	9.60865
1.51245	3.32233	11.7195	0.54304
2.78601	1.00698	6.38045	0.39512
3.88277	4.46655	0.88239	8.03766
2.52418	0.33026	2.09584	1.85813
1.09637	3.83096	2.06222	6.10438
2.95924	8.64636	5.31533	1.30045
2.93433	1.0141	9.86652	4.05087
8.85479	6.94406	2.2097	3.93577
0.49519	0.93262	2.41997	4.93168
1.47764	0.79024	4.02576	5.56055
1.25734	6.30491	0.40091	8.79191
6.967	8.3074	1.34162	0.44456
2.17692	4.18178	0.71964	7.16753
3.52483	12.2107	4.28212	8.04122
0.73131	7.9985	5.9088	1.59234
14.074	1.67936	1.17775	7.16594
0.39828	4.18416	2.52099	3.73881
1.73354	10.8553	6.46481	8.55776
1.07224	8.95961	4.13038	14.672
2.61238	0.90098	2.91133	10.6243
0.63915	1.19287	4.33915	9.75064
17.4905	1.36769	4.07684	1.79841
2.68278	4.23834	6.0136	1.88463
3.01106	0.62294	5.69463	3.44533
1.69597	12.2665	2.23497	11.5245
3.75898	6.16648	3.66038	1.02518
5.2473	1.68885	5.56336	2.1963
3.60117	0.90889	7.26032	8.95961
1.67975	0.84996	1.55825	5.63055
8.17411	8.18677	1.51911	8.11755
11.0891	0.60988	2.32225	2.29992
2.0816	6.62804	7.29514	5.36872
0.49044	3.55252	3.43457	6.24835
2.23466	4.08211	4.62012	1.85576
2.02662	2.45931	6.71782	6.39627
26.9461	2.2224	1.67608	7.20747
7.58124	7.90042	5.35105	0.74238
5.6444	8.26627	3.91177	7.95144
1.817	0.45801	1.50189	17.2785
2.24534	6.82461	0.71916	3.71389
0.32867	6.1997	3.47329	8.75473
0.68226	1.49782	0.37576	3.42753
2.03097	7.39732	8.44678	6.36779
13.8478	0.68226	10.7126	7.08407
7.03819	1.02003	8.99997	3.24481
4.921	2.06815	8.83208	12.6351
1.51443	6.54736	1.44402	4.84625
5.88764	6.45402	3.29273	4.90558
0.43665	4.13709	4.14148	4.30281
4.31507	0.66882	8.3158	0.85313
0.31483	0.9346	3.62083	0.46592
6.0059	0.36308	5.34655	0.91522
0.90059	11.9414	0.79131	9.87127
0.37574	12.2092	6.72238	3.18232
1.13473	7.56423	1.41701	9.11939
9.15697	4.357	5.85196	2.00566
2.11996	4.96095	6.1001	7.34511
4.15172	4.44915	6.53588	4.92931
2.82952	9.20127	7.68986	12.2855
28.9707	2.58865	4.1308	16.6994
5.26391	5.81882	6.63834	13.3874
10.7782	2.54435	5.62314	8.34537
0.83454	0.45524	7.59424	0.5557
2.65944	4.71454	0.51153	4.79206
4.46023	2.05707	7.45589	4.83913
4.99654	2.63769	1.3047	0.73487
6.35632	6.40339	6.32651	3.94803
0.72656	11.2042	2.84711	8.1579
12.113	3.0423	6.3432	0.79419
10.1201	3.23583	1.02277	0.32472
1.62755	1.08603	1.93785	5.71519
0.63401	2.0211	7.68758	2.01831
6.37135	4.43639	11.1633	6.5881
7.74102	1.79601	15.9709	2.97863
0.36862	2.96217	8.04101	12.5889
6.05613	4.09707	8.46491	2.88093
4.01013	4.84324	12.2561	9.57028
0.35557	4.65476	11.9471	3.28713
0.56045	1.88491	9.05795	6.49317
4.26405	5.97765	3.60786	3.0162
10.1778	6.49573	2.12537	4.63425
9.07035	3.37683	0.48398	7.06904
10.7624	3.04981	7.04976	10.8573
4.3827	4.96359	7.16134	1.93961
2.98258	2.88888	5.96126	5.48659
10.1003	1.66389	0.59383	4.00894
2.62464	2.28803	3.03174	1.99893
1.92181	3.95337	7.8203	14.7029
1.15767	18.6115	3.59094	0.44258
4.50096	10.1942	6.23606	11.5403
3.0605	5.42458	3.19483	0.40303
2.41027	4.55866	3.44063	5.07921
1.67975	8.91785	2.29734	0.53869
9.66125	7.9242	7.17227	4.87037
0.51298	8.3179	1.50501	0.43072
14.2544	12.778	4.24377	1.25853
0.98562	0.96622	2.41108	5.06853
9.05057	8.72301	5.8534	13.0896
0.79657	5.57044	7.11716	4.79958
2.45615	10.5499	3.45162	3.86616
3.62687	7.73584	1.90417	4.56029
4.46616	1.13483	2.07981	9.15736
1.08292	0.44461	4.63279	2.9628
1.45035	1.12835	1.30494	1.53579
0.3971	1.54756	0.62084	2.24178
3.12062	2.19079	7.24808	1.16242
1.32458	6.05658	6.85257	3.99273
3.64151	4.77721	0.79935	6.33101
0.71193	3.72293	3.19693	0.988
15.7027	2.93762	3.76819	11.3161
0.37495	3.96879	2.17266	4.82331
23.0621	1.93719	1.85801	0.58259
0.87132	2.19619	3.37497	7.30556
9.59124	0.88921	0.59653	1.42385
1.41515	2.35694	10.1472	7.92533
6.64703	3.55006	9.66961	7.95302
1.08885	5.38784	13.5629	1.3321
3.03321	6.27021	9.24583	2.21924
2.46248	1.13537	10.1275	2.04125
5.04084	6.43204	5.93221	7.69633
4.3835	0.76646	4.25415	4.36649
4.07064	4.56856	0.88069	2.45219
1.16717	4.0266	5.41552	3.38798
1.93446	1.4469	2.11318	3.67592
3.11073	3.69982	3.72725	3.39115
3.80802	2.07987	1.64234	5.15198
1.04614	1.53532	4.84876	2.05984
4.33406	1.43478	6.93223	9.24477
1.57376	10.7307	6.46133	1.16202
3.37216	3.08516	3.45726	11.5202
0.62333	6.55293	3.89832	5.64163
1.2261	10.4243	0.33362	8.30503
3.82068	8.21286	1.7693	1.15926
7.61248	7.88999	3.07106	0.40263
2.05668	9.42711	6.69057	2.69583
10.3502	8.30758	6.04362	0.63599
2.44152	12.7288	3.93098	6.56516
3.62213	11.2569	4.48909	0.56163
1.96729	4.8894	4.93802	3.38601
28.241	8.50686	3.57797	7.75249
2.22754	6.57628	5.58178	11.4573
17.8488	5.97039	0.35301	7.67023
4.79127	6.63858	7.16554	0.79578
2.44626	3.74046	6.92142	11.1073
1.69557	5.60567	4.65032	3.19814
5.34025	1.38688	5.15471	3.83333
0.92946	3.69916	1.40591	11.0001
1.48041	2.53041	0.76274	2.42688
0.55095	4.2347	5.5289	4.36016
4.40604	5.34499	6.36631	0.44179
3.02846	0.47444	7.77978	3.96623
6.01697	2.67225	5.38868	0.6522
7.04848	9.78119	2.15304	5.2477
0.85866	4.78891	2.68552	9.40654
9.57819	1.25104	3.8868	0.87092
0.4588	9.49734	0.8227	2.3371
0.75702	13.0713	4.83435	14.3477
5.68158	9.35406	2.02927	2.98139
4.01092	8.53742	0.81958	0.96308
6.08619	8.03189	4.23278	1.70348
4.68409	11.2244	1.56173	0.50903
6.76291	11.2653	8.1652	3.33182
0.92274	10.7472	2.85215	6.54894
4.72562	7.71153		4.05996
3.26972	8.12066		5.94341
4.44678	12.6721		5.72706
1.50217	9.75034		5.63253
0.57468	9.65274		2.9988
1.22807	3.57923		2.55068
1.10942	6.49813		1.03585
2.70374	3.1602		5.33985
4.26365	1.03993		0.38523
4.04296	5.7262		8.56725
1.26842	0.97265		2.51389
0.86618	2.56805		0.42597
1.4025	0.96484		0.92353
1.50573	4.57535		4.94631
2.95489	1.9669		1.65563
1.73077	2.17975		0.97257
3.05417	2.12711		4.69002
0.88279	7.72756		1.66789
1.21107	1.56395		9.46903
2.60882	5.66048		0.34173
1.79801	0.33608		8.59573
5.0088	0.79881		16.2814
0.7851	2.20814		8.65862
2.09979	10.2324		1.72128
23.7428	15.5254		0.91166
21.1557	12.9144		7.03028
5.03491	8.72079		5.09938
6.81591	10.594		5.51902
5.20103	13.8648		6.97016
14.3268	8.16994		0.38958
12.8562	8.84546		0.91127
3.7744	6.56265		8.74721
0.45128	1.1957		7.22013
1.3048	9.38371		10.9376
2.78166	1.18489		5.49054
3.4663	3.70126		13.0746
4.83159	12.6251		4.90281
5.96624			0.65458
7.46009			9.14906
5.04858			0.42676
3.27869			2.4253
3.70336			1.14462
5.72356			9.2776
6.43846			2.26393
3.20894			1.21463
2.60346			0.61384
1.01232			3.10717
15.4924			3.17203
9.05219			0.45722
11.4129			0.41529
10.7179			0.51892
10.9718			6.54855
8.03135			8.80773
14.9479			0.79024
11.1351			8.25954
0.85211			5.82594
2.9791			0.68464
1.46227			3.61483
7.29316			4.73855
1.75201			6.20646
2.22627			6.04578
5.71306			3.65378
6.14032			0.45409
16.1802			5.53851
13.6414			0.6164
5.62146			1.27931
10.6084			1.07679
11.6997			2.05153
15.8895			2.00964
8.264			1.53004
14.3338			4.33999
10.6921			0.41267
8.47697			0.35589
9.51804			12.7342
6.25551			14.3873
3.32334			8.43909
2.93594			11.533
7.56447			18.988
4.85746			8.44192
4.41124			11.4516
1.80855			11.211
7.17959			20.8202
2.66853			5.56492
6.55041			2.87682
2.38815			5.78137
3.06194			4.79702
3.93272			6.30809
1.49486			2.10988
0.8604			2.36024
9.15825			6.04224
8.44792			6.46019
12.5219			3.73986
7.32269			5.58581
10.9146			1.78154
11.0606			3.91021
8.00679			6.42694
15.5534			2.63798
12.3051			1.32235
6.81482			9.03544
8.23963			9.70634
13.0345			8.58364
12.6646			8.85999
11.5849			10.3438
3.38685			5.65874
1.05104			5.62974
6.15424			10.1888
7.41129			9.5573
3.9772			8.84114
1.67254			10.0951
3.3719			10.2074
9.07692			4.81316
11.1997			6.01811
14.0318			6.15526
17.4755			5.8043
8.49942			2.24415
12.6076			6.70509
9.36984			5.17349
9.50676			4.39443
13.339			1.16238
11.35			4.60686
1.06592			7.09153
5.74139			7.45595
7.3533			0.8119
5.57746			1.28646
2.25928			4.09959
1.27349			6.46709
2.44008			4.58879
3.87635			8.46455
4.19077			14.3785
4.45566			12.1551
4.86118			9.71475
3.67383			9.7546
0.93405			18.5408
4.54539			10.9261
0.71934			15.8684
1.06406			1.05392
0.39508			6.36385
3.41332			5.25567
5.31683			1.08381
2.27897			6.91338
3.46104			1.56677
6.51601			7.53086
5.30951			5.79109
1.08321			4.79366
5.31197			0.3266
2.74993			4.17906
6.40851			4.01585
2.79656			4.56286
0.53626			7.25294
2.18635			1.48112
1.18249			7.28457
0.34736			0.48806
10.1658			0.56105
8.25104			0.31813
8.44498			5.58983
9.32284			0.87312
8.80873			1.55825
8.65134			1.60729
5.081			1.47397
1.93467			13.0752
12.0012			4.89216
5.66018			9.81451
3.27304			10.1817
6.49495			10.7146
6.73739			15.0514
5.61744			11.1926
4.29953			8.79486
2.16306			11.2379
3.18175			3.34783
5.79914			4.15571
2.35244			4.08836
3.96483			5.58839
1.42073			0.48998
7.45763			5.43286
2.93792			6.21691
7.54724			3.14411
7.0135			3.82623
1.80243			0.71346
2.13005			3.05113
3.54178			7.45967
12.9319			1.85903
11.45			6.1348
10.3814			5.11221
3.34045			3.04411
10.1161			0.66724
10.5419			6.04752
8.22565			0.9227
10.9624			6.96686
1.32571			4.99324
13.7962			2.0208
2.93534			2.14199
4.24965			1.6292
7.26339			2.87562
3.79244			9.90923
7.55781			8.73328
9.39049			11.0806
9.13875			11.8315
9.69674			8.89444
9.40976			9.4025
4.91893			10.6208
9.52639			5.86414
8.93226			7.06026
10.3175			9.6136
10.5886			9.3729
9.34193			3.38031
10.99			6.03449
2.90197			3.80955
17.4939			0.60883
9.07344			4.50194
8.56383			2.92814
1.92806			1.93238
7.84719			16.9319
1.5409			8.43039
5.51036			9.42651
3.94862			7.98351
2.63348			9.63239
4.91047			7.84983
7.638			11.8114
6.86044			7.3539
6.46301			13.3457
1.89259			20.255
1.57878			11.9193
7.25168			10.3395
5.24997			5.18934
2.5058			9.6585
10.921			8.74312
17.8948			1.97992
12.2456			2.39476
10.1092			4.58393
9.61324			4.28026
13.7238			3.0201
19.3268			1.97548
12.3688			6.44903
8.34852			2.42825
9.07086			5.5762
1.41095			6.76536
3.94166			6.17405
4.21712			2.58017
5.54811			1.17805
5.70574			3.17364
6.60395			5.05038
7.13655			5.97429
1.51749			5.0478
2.93864			7.36243
4.26406			4.94024
2.18611			5.49379
5.88731			9.82567
0.87222			11.6251
1.76702			10.1637
2.47471			8.85795
10.2126			8.30356
15.6758			8.9328
5.13124			9.4561
8.04395			2.23845
12.5015			1.42253
5.40963			2.12933
9.28485			7.72738
9.39925			5.80712
14.0783			1.73046
12.8195			1.65627
1.23387			7.54958
0.75043			1.36461
3.89046			4.41904
1.09666			4.42024
3.35024			7.49802
4.57366			5.61666
4.03764			17.1358
1.37043			9.79086
4.21604			8.81215
2.98222			14.2161
5.2897			10.8905
0.99155			12.5338
3.06146			23.4197
4.39911			12.4842
1.96738			10.0536
10.3612			14.0601
10.0284			12.3064
8.0778
11.1189
8.55104
8.76515
12.5156
9.29205
11.7557
14.6995
9.26216
1.75015
1.30014
5.01923
3.99364
5.35081
1.19222
2.53342
3.32863
7.39586
7.85049
1.18021
5.78623
7.69893
4.83928
1.13645
3.5964
3.13589
6.57448
0.69875
8.31526
10.6286
9.3133
11.4491
9.67669
10.86
8.75609
18.4721
3.93878
8.34041
5.75033
2.13659
4.83303
0.53884
5.45603
1.32451
1.62176
5.5618
0.39484
0.56147
7.07149
6.98289
6.95294
4.5724
3.46542
6.05946
2.4028
3.49766
9.86601
8.72992
8.15788
12.4243
8.29882
13.2985
11.4114
10.6011
11.6523
16.3556

## Sheet: Figure 4
Figure 4 Proteins reduced in miR-30a fat iWAT						Figure 4A GSEA Hallmark
GeneID	p-value	miR-30a?		-logP		term	-log p	#proteins	proteins
Abca9	0.0881093	yes	down	1.05498		Bile Acid Metabolism	2.51632	7	BCAR3;RBP1;ABCA9;NR1H4;CROT;PEX11G;PEX13
Abi3bp	0.0867376	yes	down	1.06179		Myogenesis	2.13072	9	COL1A1;TAGLN;MRAS;ITGB4;AGL;FKBP1B;FHL1;CKB;LPIN1
Alg14	0.0977483	yes	down	1.00989		Apical Junction	2.13072	9	CADM3;ITGB4;AKT3;PARD6G;FLNC;MPP5;MYL9;CD34;GNAI2
Atp2b1	0.0336679	yes	down	1.47278		Epithelial Mesenchymal Transition	2.13072	9	COL1A1;TAGLN;DAB2;COL5A1;ABI3BP;COL5A3;PLOD1;MYL9;FBLN2
Baz1a	0.0702377	yes	down	1.15343		Cholesterol Homeostasis	2.06901	5	NSDHL;EBP;ALCAM;MVK;LSS
Cdc37l1	0.0550397	yes	down	1.25932		Pperoxisome	2.06031	6	SLC25A17;EHHADH;MVP;ECI2;ABCB9;PEX13
Comt	0.0569916	yes	down	1.24419		Coagulation	2.027	7	C3;CFI;PROZ;CTSH;HRG;CFB;CTSB
Cyb5r2	0.0669873	yes	down	1.17401		UV Response Dn	1.9318	7	COL1A1;DAB2;DDAH1;AKT3;MRPS31;ATP2B1;SYNE1
Ddah1	0.035213	yes	down	1.4533		TGF-beta Signaling	1.8756	4	BCAR3;NCOR2;SMAD1;SMURF1
Dennd4a	0.0501391	yes	down	1.29982
Dhx36	0.0512405	yes	down	1.29039
Dlg5	0.07046	yes	down	1.15206		Figure 4B Cytokine Array
Dock7	0.0659852	yes	down	1.18055
Echdc1	0.0750822	yes	down	1.12446
Elmod2	0.0711274	yes	down	1.14796		Figure 4C Sirius Red
Epg5	0.0884227	yes	down	1.05344
Fahd1	0.0918764	yes	down	1.0368
Gfpt2	0.0586767	yes	down	1.23153		Figure 4D iWAT and eWAT Sirius Red Staining
Gm2a	0.0814011	yes	down	1.08937		%Sirius Red iWAT
Gucy1a3	0.0362031	yes	down	1.44125		miR-30a L/L	miR-30a fat
Kif13a	0.0726123	yes	down	1.13899		7.074	4.6073
Lcor	0.0719188	yes	down	1.14316		4.17	4.264
Lpgat1	0.0710924	yes	down	1.14818		2.274	3.2615
Lppr4	0.070349	yes	down	1.15274			1.09
Mcc	0.0249126	yes	down	1.60358
Mras	0.0139746	yes	down	1.85466		%Sirius Red eWAT
Nedd4l	0.0519648	yes	down	1.28429		miR-30a L/L	miR-30a fat
Oxr1	0.0590466	yes	down	1.2288		4.8155	1.367
Proz	0.0180474	yes	down	1.74359		9.5445	3.7873
Rab23	0.0532791	yes	down	1.27344		6.6853	2.6287
Rcor1	0.0947363	yes	down	1.02348			3
Rnf170	0.0131682	yes	down	1.88048
Sbf1	0.0817887	yes	down	1.08731		Figure 4E iWAT and eWAT hydroxyproline
Scara5	0.097691	yes	down	1.01015		iWAT
Sec22a	0.0969155	yes	down	1.01361		miR-30a L/L	miR-30a fat
Sfn	0.0953856	yes	down	1.02052		1.20719	0.351771
Slc39a10	0.0945259	yes	down	1.02445		0.415902	0.366713
Slmap	0.0307342	yes	down	1.51238		0.447524	0.388894
Smad1	0.0233856	yes	down	1.63105		0.379983	0.373614
Taf9	0.0921063	yes	down	1.03571		2.58476	0.381647
Tmem135	0.0736622	yes	down	1.13276		0.964641	0.411451
Tmem33	0.052101	yes	down	1.28315
Unc119	0.0870996	yes	down	1.05998		eWAT
Wwp1	0.038993	yes	down	1.40901		miR-30a L/L	miR-30a fat
Smurf1	0.00077624	no	down	3.11		0.793018	0.819897
Prps1	0.00145048	no	down	2.83849		0.940845	1.17656
Crot	0.00172237	no	down	2.76387		1.87181	1.84759
Acacb	0.00435612	no	down	2.3609		0.833268	1.30144
Sumf2	0.00487765	no	down	2.31179		0.754933	0.539319
2210018M11Rik	0.00729235	no	down	2.13713		0.806123	0.593051
Ppp1r13b	0.00738945	no	down	2.13139
Tagln	0.0074937	no	down	2.1253
Cfb	0.00842747	no	down	2.0743
Cbr2	0.0104776	no	down	1.97974		Figure 4F Fibrosis genes
Itm2b	0.0110762	no	down	1.95561		iWAT	miR-30a L/L						miR-30a fat
N6amt1	0.0110911	no	down	1.95502		Col1a1	1.64709	0.984847	0.916511	0.926587	0.645645	0.879321	0.858787	0.498955	0.868104	0.751748	0.295317	0.461076
Fmr1	0.0129377	no	down	1.88814		Col5a3	0.542167	1.20444	0.935379	0.976764	1.08908	1.25217	0.824145	0.334391	0.668788	0.874469	0.31317	0.807319
Pi16	0.0140971	no	down	1.85087		Tgfbr3	0.898187	0.884734	0.654147	0.687172	1.50034	1.37542	0.473911	0.502499	0.582745	0.357676	0.744458	0.625533
Entpd2	0.0156055	no	down	1.80672		Saa3	2.08744	0.495648	0.942384	0.531472	0.570604	1.37246	0.615313	0.451406	0.666111	0.345787	0.222591	0.336045
Ctsh	0.0165919	no	down	1.7801		Pai-1	1.14026	0.670258	0.585777	0.815129	2.21051	0.578058	0.331253	0.200377	0.528059	0.179375	0.216848	0.603472
F13a1	0.0177505	no	down	1.75079
Hp	0.0179958	no	down	1.74483		eWAT	miR-30a L/L						miR-30a fat
Rufy3	0.0181884	no	down	1.74021		Col1a1	2.27457	0.965173	0.789544	0.499084	0.471624		0.710292	1.15805	1.62935	1.76605	1.48705
Odf2l	0.0186811	no	down	1.7286		Col5a3	1.45066	1.70832	0.586107	0.823974	0.43093		0.82894	1.63264	1.32859	1.40556	1.51191
Slc43a1	0.0186901	no	down	1.72839		Tgfbr3	1.82405	1.31263	0.523451	0.828723	0.511143		3.00488	0.63326	1.53482	1.37938	1.2541
Hrg	0.0191328	no	down	1.71822		Saa3	1.03581	0.613455	1.13163	1.15377	1.06534		2.03411	0.993017	4.00573	1.12883	0.962946
Tecr	0.0193032	no	down	1.71437		Pai-1	1.65426	1.65549	0.26415	0.728465	0.697634		0.964838	0.581814	0.275134	0.553474	0.724811
Tmem100	0.0194629	no	down	1.71079
Podn	0.0196613	no	down	1.70639
Cnn1	0.0208187	no	down	1.68155		Figure 4G STAT1 genes
Col5a3	0.0210803	no	down	1.67612		iWAT	miR-30a L/L						miR-30a fat
Pex13	0.0210933	no	down	1.67586		Stat1	1.0839	1.24709	0.940981	0.956235	0.832169	0.939625	0.835764	0.638088	0.889055	0.703187	0.578045	0.807286
Brd2	0.0211563	no	down	1.67456		Irf1	1.2414	1.07859	0.903522	1.18066	0.644768	0.951063	1.077	0.993897	0.908782	0.674622	0.83496	0.558859
Nsdhl	0.0218214	no	down	1.66112		Isg15	0.852333	0.93696	1.02818	1.51673	0.79219	0.873611	0.684361	0.641196	0.724004	0.857322	1.03547	0.696187
Dpt	0.0218878	no	down	1.6598
Nudt7	0.0241167	no	down	1.61768
Naalad2	0.0241788	no	down	1.61656
Arhgap5	0.0249126	no	down	1.60358		eWAT	miR-30a L/L						miR-30a fat
Ogn	0.0257985	no	down	1.58841		Stat1	1.16989	1.1658	1.29594	0.70168	0.666678		1.65736	0.89732	1.00342	1.02167	2.09821
Nudt10	0.0259148	no	down	1.58645		Irf1	1.10441	1.49959	1.03725	0.851992	0.506751		0.80827	1.11344	0.919747	2.24098	0.681622
Olfr639	0.0260346	no	down	1.58445		Isg15	1.77716	1.04379	0.971465	0.805601	0.401983		1.05058	1.0088	0.799275	1.85498	1.12043
Dgat1	0.0269995	no	down	1.56865
Trf	0.0279252	no	down	1.554
Fbln2	0.0280201	no	down	1.55253		Figure 4H Metabolic genes
Fkbp1b	0.0291774	no	down	1.53495		iWAT	miR-30a L/L						miR-30a fat
Lhpp	0.0293965	no	down	1.5317		Pparg	0.884186	1.09374	0.689497	1.27264	1.42867	0.63126	1.62951	1.00285	1.15506	1.09103	1.3064	0.9959
Cops7a	0.0309601	no	down	1.5092		Adipoq	1.33443	0.853705	0.413678	1.62657	1.10927	0.662349	1.28518	3.75103	3.23102	1.2427	1.54512	1.71011
Pex11g	0.0312034	no	down	1.5058		Cd36	0.898994	1.66354	0.917781	0.622537	1.139	0.75815	2.31366	2.8961	1.98591	1.7023	2.16537	3.28677
Eci2	0.031369	no	down	1.5035		Fabp4	0.742319	1.3843	0.959571	1.03657	0.871239	1.006	0.96524	0.742581	0.855613	0.905627	0.855997	0.738653
Mpp5	0.0321409	no	down	1.49294		Glut4	1.42208	0.560239	0.848398	1.17619	0.983134	1.00996	1.43678	3.6517	3.94036	1.67696	1.85672	1.5734
Hebp2	0.0323749	no	down	1.48979
Prelp	0.0329215	no	down	1.48252		eWAT	miR-30a L/L						miR-30a fat
Sash1	0.0330687	no	down	1.48058		Pparg	1.3193	1.84381	0.691651	0.667987	0.477254		2.05648	1.28765	0.677349	1.10643	1.33673
Klhl22	0.0335411	no	down	1.47442		Adipoq	1.24317	1.64264	0.650357	0.990995	0.472834		1.91432	1.11647	0.874036	1.17669	1.06297
Mvk	0.0340784	no	down	1.46752		Cd36	1.35443	1.24528	0.647058	1.19401	0.559225		1.37344	1.28665	1.18084	1.30852	1.703
Rer1	0.0347933	no	down	1.4585		Fabp4	1.26439	1.45277	0.571196	1.17896	0.532678		1.84808	1.3665	0.986808	1.16847	1.35672
Rtn1	0.0348706	no	down	1.45754		Glut4	1.42122	1.94622	0.47168	0.777313	0.38356		2.40255	1.10273	0.735327	0.855109	1.02767
Gm5409	0.0352755	no	down	1.45253
Try10	0.0352755	no	down	1.45253
Cd5l	0.0354048	no	down	1.45094		Figure 4I Western blot of iWAT and eWAT for miR-30a L/L vs miR-30a fat
Pih1d1	0.0355453	no	down	1.44922
Mrc2	0.035717	no	down	1.44713
Gm11546	0.0358204	no	down	1.44587		Figure 4J Western blot of iWAT and eWAT for miR-30a L/L vs miR-30a fat (Protein expression)
Tbca	0.0359012	no	down	1.44489		iWAT	miR-30a L/L						miR-30a fat
Simc1	0.0361916	no	down	1.44139		ADIPOQ	0.853602	1.55018	0.596223				3.64178	2.92273	1.70137
Slc5a7	0.0362569	no	down	1.44061		ACLY	1.27261	1.13755	0.589839				1.89752	1.28321	1.77121
Ces2g	0.0368751	no	down	1.43327		FABP4	0.385952	1.30038	1.31367				1.79313	1.50502	0.984061
Syne1	0.0376898	no	down	1.42378		STAT1	0.193915	1.46602	1.34007				0.905126	0.835498	0.330652
Ppap2b	0.0378661	no	down	1.42175		COL1A1	1.33899	0.644985	1.01603				0.319867	0.565697	0.543627
Hc	0.0380377	no	down	1.41979		PAI-1	1.06652	1.23532	0.698166				0.714253	0.122438	0.406634
Tmem254a	0.0386092	no	down	1.41331
Cd209f	0.0387169	no	down	1.4121		eWAT	miR-30a L/L						miR-30a fat
Ptgs1	0.0392651	no	down	1.40599		ADIPOQ	0.572238	1.00331	1.42445				0.578709	0.809941	0.731581
Ppif	0.0404821	no	down	1.39274		ACLY	0.782976	0.813546	1.40348				3.00361	0.776838	2.55468
Dnajc19-ps	0.0409552	no	down	1.38769		FABP4	0.854826	1.10062	1.04456				0.799169	0.859933	1.04533
Abcb9	0.041811	no	down	1.37871		STAT1	0.329183	0.932809	1.73801				0.974669	0.174936	0.883604
Adam10	0.0422885	no	down	1.37378		COL1A1	0.211304	0.436487	2.35221				0.503852	0.217004	0.331783
Cd209g	0.0423493	no	down	1.37315		PAI-1	0.984259	0.691311	1.32443				0.363659	0.554492	0.412111
C3	0.0425742	no	down	1.37085
Zfp128	0.042728	no	down	1.36929
Ebp	0.0427557	no	down	1.36901
Mrps31	0.0437911	no	down	1.35861
Cdc42bpg	0.0443548	no	down	1.35306
Rab11fip5	0.0444268	no	down	1.35235
Tfg	0.0451834	no	down	1.34502
Ahnak2	0.0456478	no	down	1.34058
Flnc	0.0473106	no	down	1.32504
Dhrsx	0.0475186	no	down	1.32314
Tdrd7	0.0476047	no	down	1.32235
Mtr	0.0478653	no	down	1.31998
Hax1	0.048596	no	down	1.3134
Clec10a	0.0489722	no	down	1.31005
Alg2	0.049048	no	down	1.30938
Uaca	0.0491032	no	down	1.30889
Col5a1	0.049349	no	down	1.30672
Mak	0.0506161	no	down	1.29571
Atp6v1c2	0.050984	no	down	1.29257
Plod1	0.0511073	no	down	1.29152
Anxa3	0.0514227	no	down	1.28885
Aif1l	0.0515779	no	down	1.28754
Cadm3	0.0523603	no	down	1.281
Nudt9	0.0527448	no	down	1.27782
Gk	0.0533179	no	down	1.27313
Nbea	0.0533338	no	down	1.273
Mcee	0.0536604	no	down	1.27035
Synj2bp	0.0537022	no	down	1.27001
Bcar3	0.0539036	no	down	1.26838
Sowahb	0.055165	no	down	1.25834
Slc6a13	0.0556322	no	down	1.25467
Cd163	0.0558409	no	down	1.25305
Sar1a	0.0559308	no	down	1.25235
Yif1a	0.056942	no	down	1.24457
Ppfibp1	0.0569959	no	down	1.24416
Mgst1	0.0598264	no	down	1.22311
C1qc	0.0610774	no	down	1.21412
Rab35	0.0612401	no	down	1.21296
Col1a1	0.0617149	no	down	1.20961
Tbc1d9b	0.0617284	no	down	1.20952
Agl	0.0620956	no	down	1.20694
Prrx2	0.062492	no	down	1.20418
Lss	0.0626528	no	down	1.20306
Ryr3	0.0628688	no	down	1.20156
Marc1	0.0631096	no	down	1.1999
Anapc4	0.0636924	no	down	1.19591
Col14a1	0.0646237	no	down	1.18961
Itgb4	0.0652864	no	down	1.18518
Plxna4	0.0655575	no	down	1.18338
Gpam	0.0656386	no	down	1.18284
Ccdc93	0.065871	no	down	1.18131
Ppcs	0.065908	no	down	1.18106
Mospd1	0.0663216	no	down	1.17835
Nln	0.0663236	no	down	1.17833
Ireb2	0.0669873	no	down	1.17401
Ripk2	0.0669873	no	down	1.17401
Slc25a17	0.0669873	no	down	1.17401
Sntg2	0.0670599	no	down	1.17354
Efcab14	0.0671541	no	down	1.17293
Map3k6	0.0674311	no	down	1.17114
Commd10	0.0676965	no	down	1.16943
Mtcl1	0.0679344	no	down	1.16791
Rbp1	0.0682971	no	down	1.1656
Ankmy2	0.068309	no	down	1.16552
Zfp804b	0.0684845	no	down	1.16441
Mxra7	0.0689585	no	down	1.16141
Rpe	0.0692027	no	down	1.15988
Cenpe	0.0694153	no	down	1.15854
Saa2	0.06948	no	down	1.15814
Gpd1l	0.0695837	no	down	1.15749
Dab2	0.0698383	no	down	1.15591
Gm8300	0.0698635	no	down	1.15575
Gm2022	0.0698635	no	down	1.15575
Fcgrt	0.0702334	no	down	1.15346
Tmem189	0.0702377	no	down	1.15343
Ankrd6	0.0702377	no	down	1.15343
Rbbp8	0.0702377	no	down	1.15343
Myl9	0.0702818	no	down	1.15316
Gm2016	0.070349	no	down	1.15274
Adk	0.0709302	no	down	1.14917
Acot1	0.0711992	no	down	1.14752
2010107G23Rik	0.0713851	no	down	1.14639
Fam171b	0.0714002	no	down	1.1463
Akap11	0.0718407	no	down	1.14363
Pdk4	0.0718545	no	down	1.14355
Prss40	0.0728843	no	down	1.13737
Akt3	0.0733148	no	down	1.13481
Pard6g	0.0733148	no	down	1.13481
Trove2	0.0733148	no	down	1.13481
Lrrn4cl	0.0733148	no	down	1.13481
4931406C07Rik	0.0740471	no	down	1.13049
Col6a6	0.0744439	no	down	1.12817
Slc25a24	0.0748427	no	down	1.12585
Aspn	0.0749012	no	down	1.12551
Orm2	0.0750024	no	down	1.12493
Smad9	0.0753719	no	down	1.12279
G6pd2	0.0760028	no	down	1.11917
Slc39a7	0.0760778	no	down	1.11874
Pikfyve	0.0762146	no	down	1.11796
Sigmar1	0.0763488	no	down	1.1172
Cfi	0.076399	no	down	1.11691
Pxmp4	0.0767949	no	down	1.11467
Ttc39b	0.0767949	no	down	1.11467
Apoh	0.0770868	no	down	1.11302
Slc31a2	0.0772922	no	down	1.11186
Cisd3	0.0774912	no	down	1.11075
Fhl1	0.0775212	no	down	1.11058
Ckb	0.0781808	no	down	1.1069
Cd209d	0.0783322	no	down	1.10606
Tubg2	0.078609	no	down	1.10453
Trim30a	0.078609	no	down	1.10453
Ctsb	0.0789622	no	down	1.10258
Tomm20	0.0789898	no	down	1.10243
Hist3h2ba	0.0791763	no	down	1.1014
Chd8	0.0792191	no	down	1.10117
Tmem175	0.0797686	no	down	1.09817
Ttc41	0.0803896	no	down	1.0948
Poldip3	0.0812688	no	down	1.09008
Ehbp1l1	0.0816099	no	down	1.08826
Txlng	0.0821944	no	down	1.08516
Abhd12	0.082205	no	down	1.0851
Cd34	0.082605	no	down	1.08299
Ctnna2	0.0827409	no	down	1.08228
Ndufaf4	0.0832784	no	down	1.07947
Lactb2	0.0835321	no	down	1.07815
Plin2	0.0836404	no	down	1.07758
Myzap	0.0840569	no	down	1.07543
Nat14	0.0841137	no	down	1.07513
Arhgef15	0.0841137	no	down	1.07513
Vps52	0.0848092	no	down	1.07156
Rtn3	0.084934	no	down	1.07092
Sec14l1	0.084953	no	down	1.07082
4930402H24Rik	0.085018	no	down	1.07049
Ppp6r2	0.085018	no	down	1.07049
Ggt5	0.0851612	no	down	1.06976
Ifi204	0.0854412	no	down	1.06833
Tsfm	0.0859483	no	down	1.06576
Sepsecs	0.0860701	no	down	1.06515
Cog1	0.086085	no	down	1.06507
Bag5	0.0871784	no	down	1.05959
C5ar1	0.0872225	no	down	1.05937
Ehhadh	0.0877339	no	down	1.05683
Myof	0.0887019	no	down	1.05207
Smad5	0.0887444	no	down	1.05186
Abca13	0.0888341	no	down	1.05142
Nr1h4	0.0888911	no	down	1.05114
Tfr2	0.0888911	no	down	1.05114
Cp	0.0896765	no	down	1.04732
Dhrs7b	0.0902348	no	down	1.04463
Dbn1	0.0904185	no	down	1.04374
Exoc6b	0.0905638	no	down	1.04305
Slc6a11	0.0906627	no	down	1.04257
Stom	0.0911567	no	down	1.04021
Reep5	0.0912901	no	down	1.03958
Pgrmc2	0.0914598	no	down	1.03877
Cpt1a	0.091667	no	down	1.03779
Gimap3	0.0920435	no	down	1.03601
Cox7c	0.092111	no	down	1.03569
Dnm3	0.0924354	no	down	1.03416
Bloc1s1	0.0931386	no	down	1.03087
AI182371	0.0932716	no	down	1.03025
Fam102b	0.0945259	no	down	1.02445
Dcakd	0.0946099	no	down	1.02406
Alcam	0.0950147	no	down	1.02221
Lpin1	0.0953688	no	down	1.02059
Stab1	0.0954163	no	down	1.02038
Akr1c18	0.0954677	no	down	1.02014
Htatip2	0.0955333	no	down	1.01985
Mthfsd	0.0955996	no	down	1.01954
1700037H04Rik	0.0959461	no	down	1.01797
Rnf25	0.096107	no	down	1.01725
Aspdh	0.0964954	no	down	1.01549
Tubb2b	0.0966752	no	down	1.01468
Prss3	0.0967652	no	down	1.01428
Hbb-b1	0.0971066	no	down	1.01275
Cilp2	0.097691	no	down	1.01015
Htr3b	0.097691	no	down	1.01015
Mvp	0.0979179	no	down	1.00914
Nedd9	0.0988712	no	down	1.00493
Fbxo30	0.0992756	no	down	1.00316

## Sheet: Figure 5
Figure 5A miR-30a targeting using 3'UTR luciferase reporters
3'UTR reporter	nt			miR-30a
RO1	119.6	170.9	136.6	186.2	147.4	192.5
PAI-1	200.6	199.4	224.1	91.4	114	103.2
Figure 5B PAI-1 vs miR-30a-5p in human WAT						Figure 5C Western blot of siPAI1 +/-miR-30a in human adipocytes (Protein expression)
miR-30a	PAI-1						nt			miR-30a
1.24243	2.31404					scR	1.25419	0.954884	0.877221	0	0	0
1.00338	0.64928					PAI-1 siRNA	0.174048	0	0	0	0	0.166208
0.899232	0.40923
0.829637	1.04668
1.02532	0.580776					Figure 5D Gene expression after siPAI1 +/-miR-30a in human adipocytes
0.886734	0.903149					miR-30a-5p	nt						miR-30a
0.831859	2.36863					scR	0.485274	2.26475	0.325116	1.53239	0.39247		1235.01	1411.97	638.542	1490.08	3056.01
1.01252	2.16739					PAI-1 siRNA	1.67789	1.3414	2.541		0.216079	0.31515	1920.71	446.34	1410.97	1151.57		3110.47
1.13674	0.733686
1.09697	0.71465					PAI-1	nt						miR-30a
0.88069	4.48701					scR	1.36711	0.854434	0.794772	0.963153	1.24896	0.771569	0.140727	0.142314	0.0747521	0.477817	0.393072	0.477676
0.620398	6.28168					PAI-1 siRNA	0.295945	0.418727	0.0308848	0.210321	0.288224	0.349405	0.0720357	0.0678139	0.0731306	0.462643	0.672702	0.39469
0.675529	6.12107
0.677022	5.97068					STAT1	nt						miR-30a
0.796984	5.60735					scR	1.41261	0.753728	0.833658	1.30414	0.819862	0.876001	0.209723	0.150423	0.160008	0.400908	0.262607	0.225223
0.456892	0.644691					PAI-1 siRNA	0.244793	0.199123	0.0185556	2.05363	1.4483	0.117454	0.145427	0.15108	0.149209	0.212499	0.198539	0.20922
1.4365	2.06237
1.10661	0.29294					ADIPOQ	nt						miR-30a
0.577226	0.487638					scR	0.936077	1.07646	0.987464	0.790637	1.14401	1.06535	1.93925	1.35694	1.21807	1.84362	1.67334	1.89478
0.674346	1.93733					PAI-1 siRNA	1.80091	1.46037	0.105841	1.7629	1.94234	2.02774	11.5509	8.84922	9.18064	1.75767	2.03945	1.58159
0.0539062	9.54778
0.0615284	3.83805					FABP4	nt						miR-30a
0.81941	1.21519					scR	1.38033	0.783161	0.836506	1.00436	1.02543	0.970203	1.66452	1.59381	1.1172	0.720138	1.60062	2.0515
0.0924924	3.37291					PAI-1 siRNA	1.74706	1.69764	0.197559	1.46966	1.85947	1.35697	4.31852	3.9181	4.0736	1.62815	1.6272	1.93077
0.0600347	2.96975
0.345007	3.02055					GLUT4	nt						miR-30a
0.0915915	4.74459					scR	1.11655	0.946329	0.937121	0.867453	1.21842	0.914122	2.32023	2.54466	3.37039	2.20099	1.73456	4.40149
						PAI-1 siRNA	2.28047	2.22306		1.76608	1.94475	2.22895	12.5212	12.6887	10.8453	1.76678	2.56692	2.11662
						Figure 5E High throughput microscpy after siPAI1 +/-miR-30a in human adipocytes
						Figure 5F High throughput microscpy after siPAI1 +/-miR-30a in human adipocytes (quantification)
						#lipid droplets				lipid droplet size
						nt/scRNA	nt/PAI-1 siRNA	miR-30a/scRNA	miR-30a/PAI-1 siRNA	nt/scRNA	nt/PAI-1 siRNA	miR-30a/scRNA	miR-30a/PAI-1 siRNA
						6627.75	7118.56	7169.69	7237.38	90.9	79.4	80.95	78.44
						6908.88		7382.69	7180.38	82.82		77.69	79.46
						6578.5		6943.94	7216.25	88.1		81.01	79.63
						6771.38	7098.69	7202.75	7280.63	84.83	81.38	79.41	80.42
						7019.13	7098	7136.94	7366.69	82.45	81.37	80.13	77.75
						6767	7119.44	6964.25	7349.88	84.92	80.72	81.04	77.04
						6898	7116.75	7155	6684.19	83.5	82.32	79.99	84.02
						7045.38	7084.75	7288.25	7176.44	81.07	82.82	78.01	78.99
						6819.38		6970.69	7058.69	84.59		84.19	80.08
						6664.31	7452.44	7195	7114.25	85.94	77.49	79.22	80.5
						6494.31	7180.56	6665.94	7003	85.84	80.36	88.39	80.64
						7060.5	7067.19	7150.31	7159.13	81.94	81.54	80.43	80.75
						7437.19	7257.81	7036.38	6902.94	77.34	77.56	81.33	82.34
						7189.31	7120.69	7238	7129.63	80.36	80.41	78.4	80.56
						7063.38		7078.5	7556.75	81.56		81.83	75.7

## Sheet: Figure 6
Figure 6A			Figure 6B iWAT Sirius Red Staining
adipocyte size (x1000 um^2)			%Sirius Red iWAT
iWAT			miR-30a +/+	miR-30a -/-
miR-30a +/+	miR-30a -/-		2.466	6.707
3.61968	7.04584		1.68825	5.556
0.80332	0.6779		3.458	4.757
6.22077	2.78225
11.5945	0.84993		Figure 6C iWAT hydroxyproline
6.28012	0.34694		iWAT
13.2254	8.84841		miR-30a +/+	miR-30a -/-
0.96321	5.29768		0.547755	2.02278
0.69881	1.90096		0.966374	1.53253
31.0401	2.22279		0.915409	1.22998
0.73412	1.76185		1.7342	2.61822
3.82595	14.8526		1.1283	1.80538
11.9882	7.10074		0.707966
10.9553	8.61704
2.9419	2.76194		Figure 6D Gene expression
4.99351	1.34968		iWAT	miR-30a +/+							miR-30a -/-
8.20931	6.9078		Tnf	1.40632	0.662974	0.930703	0.657091	0.604184	0.639256	0.437392	1.00533	1.28922	1.14416	1.39315	0.684944	0.536465	2.03937	1.00469
4.01696	9.29302		Col1a1	1.08992	1.04374	0.86634	1.23677	0.584232	1.179		0.934469	1.77062	1.1345	1.16716	7.51419	10.6022	3.20421	2.28007
1.14497	7.85817		Pai-1	2.14223	0.319492	0.538283	0.425206	0.621358	1.0453	1.90814	5.41622	8.21925	4.34109	1.62734	1.76607	1.38603	2.11803	1.98416
2.95139	5.71586		Adipoq	0.740479	1.53731	0.722212	0.977401	0.912984	1.02236	1.08725	1.3238	1.56881	1.82387	1.30597	1.13878	1.12601	2.17566	1.42517
0.68895	4.51106		Fasn	1.35842	0.826348	0.815229	2.16411	1.38306	0.2687	0.184134	1.22385	1.21382	1.26151	1.47745	1.29232	1.17479	2.49232	0.759074
9.45664	1.24901		Ucp1	2.50464	0.347579	0.147779	0.130569	0.291137	2.15287	1.42542	0.890295	0.151108	0.26753	0.206738	0.107886	0.206706	0.631092	0.263786
22.9097	4.55611
20.0718	7.11275		Figure 6E RPPA (fold change over miR-30a +/+)
18.0996	6.19542		iWAT	miR-30a +/+							miR-30a -/-
3.20259	0.93198		pSTAT1_Y701	1.02356	0.416909	1.47034	1.08919				1.35066	1.5574	1.64796	2.09385
1.23904	12.1041		STAT1	1.50389	0.584277	1.30655	0.605289				1.08755	0.739856	0.941713	1.40707
2.44468	7.92808		pSTAT3_Y727	1.30669	0.793256	1.2287	0.671357				1.27724	1.66742	1.66788	1.35595
0.83744	5.32856		STAT3	1.31108	0.667901	1.37389	0.647128				0.998256	0.951299	1.07029	1.30737
3.1997	9.37867		SOCS3	1.16748	0.530998	1.47727	0.82425				1.53649	1.27647	1.47919	1.50509
1.06749	5.82746
0.86687	0.4911
2.94406	6.63162		Figure 6F Oil-Red-O staining of SVF-derived adipocytes (miR-30a +/+ vs. miR-30a -/-)
0.60799	6.22534
5.51968	3.66077
0.77545	7.98322		Figure 6G Deconvolution microscopy of mitochondria and lipid in SVF-derived adipocytes (miR-30a +/+ vs. miR-30a -/-)
1.15098	0.77593
1.64256	3.28464
7.33151	6.27195		Figure 6H OCR by Seahorse of SVF-derived adipocytes (miR-30a +/+ vs. miR-30a -/-)
0.5275	15.4437
25.2232	11.0857		Time (min)	miR-30a +/+				miR-30a -/-
0.46959	0.9661		15	540.61	446.867	374.507	385.819	479.519	278.841	344.832	312.26
12.7604	3.10396		30	514.093	450.804	378.568	375.916	413.931	285.751	348.558	314.265
0.82254	4.00795		45	521.485	452.608	377.759	382.606	360.691	281.892	348.502	310.55
3.92734	1.54357		60	515.288	448.394	373.993	381.048	316.985	281.236	347.016	319.08
1.81375	10.6532		75	499.414	452.934	384.525	387.151	280.765	291.092	352.906	321.054
23.0161	8.83411		90	443.581	386.725	295.177	340.015	234.656	258.592	277.586	301.33
1.04971	4.52031		105	549.273	475.891	342.411	390.339	216.913	287.979	307.992	346.974
1.53336	2.89962		120	595.843	539.595	375.055	420.519	212.939	298.125	321.585	353.531
3.09663	9.67528		135	1213.89	911.327	1097.91	1011.71	430.26	779.598	904.671	733.465
1.34547	4.17926		150	1083.57	769.643	1004.46	868.365	424.437	693.543	806.693	674.05
14.6964	4.40174		165	1027.59	735.109	964.226	820.876	421.701	664.043	784.584	637.639
10.7359	13.4451		180	186.023	156.067	112.285	136.68	215.861	130.349	132.566	150.57
3.22493	12.1664		195	178.732	152.529	121.825	138.382	149.95	130.192	135.38	149.337
10.5754	12.8819		210	174.269	145.741	121.231	132.197	124.825	121.135	125.629	140.014
0.43584	0.68595		225	155.272	123.298	88.514	108.565	115.598	109.908	101.645	137.382
3.59554	3.05471		240	145.613	120.726	84.4405	111.321	103.591	106.044	100.9	130.042
3.8865	0.58336		255	137.801	110.801	81.1661	102.609	93.3451	102.759	91.7284	124.585
6.48254	1.09824
1.56039	0.34754
0.47812	0.82362		Figure 6I Gene expression of SVF-derived adipocytes (miR-30a +/+ vs. miR-30a -/-)
2.27037	1.87898			miR-30a +/+			miR-30a -/-
4.71612	8.46543		miR-30a-5p	1.04132	1.25615	0.702531	0.0655183	0.024182	0.0680393
2.63905	10.4768		Pparg	0.960037	0.962102	1.07786	0.321601	0.631197	0.474854
2.65383	1.16323		Adipoq	0.871357	1.08893	1.03971	0.895796	0.770344	0.658549
5.5305	8.17856		Glut4	1.36235	0.818109	0.819545	0.722871	0.543932	0.50276
1.51618	0.93306		Pgc1a	0.783139	0.996423	1.22044	0.397875	0.543979	0.417863
7.22603	4.37339		Ucp1	1.19665	0.808287	0.995064	0.281824	0.550218	0.248722
2.05293	0.51236		Mcp1	0.64552	0.880203	1.47428	2.59462	2.80167	2.10425
3.73621	0.70085		Tnf	1.54312	0.591792	0.865083	2.87674	2.57374	3.52236
15.3621	2.00139		Pai-1	0.914838	1.01469	1.07047	3.167	4.27079	6.64176
0.92225	7.18375		Fbn1	1.24119	0.799263	0.959549	3.11795	2.1621	4.82436
1.32313	12.6324		Col1a1	1.27488	0.899936	0.825185	2.25084	2.60546	1.99319
4.68741	12.9259		Il-18	1.03967	0.966318	0.994008	1.84276	2.03789	0.886731
2.26352	0.80921
0.78398	5.24675
0.4416	4.91266
1.52531	2.34605
5.09718	3.22637
2.17414	2.98479
6.81542	7.02926
2.1357	10.3158
4.08399	6.2275
8.71494	3.00857
1.15831	0.39091
0.37781	12.1325
1.22438	4.90882
7.0486	13.986
0.96321	2.87451
0.49626	5.70973
6.05247	7.52192
9.23475	7.46425
2.0671	2.81036
2.0098	9.80946
0.6731	10.8401
3.38939	12.4327
3.32596	10.0009
4.02837	0.38298
5.43175	11.2114
2.03935	3.05495
2.18219	3.54508
4.55611	11.4458
3.4897	5.15136
0.84188	6.98637
1.17573	8.12978
4.30287	2.25775
1.96763	2.08957
1.60736	0.63105
7.55928	0.96394
2.77576	0.92597
0.38887	6.44554
0.39367	2.48829
3.10588	10.4961
16.3188	10.0084
2.67773	6.62081
1.10677	8.62244
1.84931	8.93214
2.0265	9.18214
1.22246	3.38206
4.94678	0.3682
5.10259	1.38295
10.5108	1.49528
8.88217	3.40585
3.56815	3.18541
0.88249	3.6932
3.46363	4.31801
6.69818	0.34382
4.63047	3.04341
0.76272	0.50479
3.89923	0.32436
1.95862	0.38226
1.19062	2.04884
0.97847	7.12176
5.7543	10.3833
5.77833	17.4437
3.8686	3.07453
4.19523	0.44088
0.83167	0.36808
1.86144	0.9345
0.6582	4.41568
10.2857	6.44662
1.70575	0.43031
0.53194	12.6812
4.39297	5.28927
2.74909	0.87504
0.40364	0.40929
1.76005	3.40032
6.63126	0.37229
6.31796	0.63417
0.93522	0.62877
1.40746	10.8779
2.9055	3.25641
1.32529	2.79222
16.9992	2.74657
4.8037	5.02871
3.07741	6.24204
4.22563	3.06444
18.2431	2.95632
3.20151	8.46855
2.45249	5.43007
0.41457	4.95867
2.65539	1.48026
7.22519	14.0755
1.6989	0.37481
1.38488	10.5063
2.27229	1.02821
15.0825	12.2525
8.72407	7.5397
0.88369	2.88027
0.74373	4.39129
4.83518	1.18101
0.41229	10.1064
0.87492	10.5883
25.2228	7.8172
16.7771	0.38118
6.65397	11.3151
3.31383	18.0718
2.30532	1.80089
0.79215	3.59494
17.5936	9.75648
15.237	0.99505
4.77643	2.07707
0.62396	2.61118
0.77749	0.65003
1.36133	7.99439
8.09915	0.93354
3.38507	4.29338
21.5881	3.59578
0.69328	2.47291
4.4415	2.5612
8.86319	0.39295
8.71098	2.7748
0.40232	0.41181
4.46793	1.4059
4.94462	27.3811
0.39583	0.6015
6.74863	0.68739
14.4499	3.11645
5.90002	11.0902
7.52997	0.35871
18.0494	6.61961
4.91771	14.068
7.78212	13.1017
3.62089	1.58766
6.15386	3.08822
5.36616	16.9512
2.57826	15.1405
1.1869	1.67427
5.68402	21.5062
9.35993	10.2473
14.3385	2.22207
1.39653	15.3779
6.80677	6.62285
10.0328	11.0527
12.1696	12.0636
0.38935	0.58648
6.14677	1.47293
7.12248	2.21174
10.8413	0.56077
1.77807	18.1435
11.909	17.387
2.67305	1.2066
13.6085	5.25491
10.8116	2.06098
21.3128	9.35753
9.47778	6.75536
5.25708	9.7184
2.5791	7.44563
0.56594	13.8872
3.69044	0.51765
2.75029	5.23702
7.14939	2.15192
16.8398	7.18483
3.33437	4.41664
5.80115	5.42754
7.84495	1.85591
4.51442	1.98229
6.22942	0.79311
7.11816	8.24979
0.52618	2.30677
0.33997	2.06843
4.12051	9.1897
16.9449	4.69762
24.1427	1.09236
4.93296	0.75178
1.56147	7.15431
2.99488	2.64362
0.55236	5.09814
7.04992	3.63891
0.34322	3.99522
1.44254	7.04415
7.80387	6.32481
5.1319	10.3013
1.03926	0.52173
8.59205	9.1288
10.0678	0.44377
1.58381	0.83035
6.42115	8.69668
7.02349	0.57195
1.29814	0.98904
0.74241	13.5776
0.6015	22.0725
2.0969	10.6348
4.27476	0.94147
1.2597	2.21523
15.7917	0.45926
7.49921	16.1016
0.88032	0.70854
2.90082	0.99685
5.53939	1.07446
1.98638	0.8557
0.76512	7.38232
12.1471	6.50464
1.33875	2.27133
2.80507	0.50708
4.86833	0.38418
1.19867	3.94596
21.1844	1.48254
0.55104	9.18238
11.5872	13.7967
1.06737	13.0468
0.95865	13.7012
1.11194	10.6524
2.224	0.32195
2.62007	22.4902
4.60753	15.006
0.64895	10.0406
2.96869	7.8351
1.87766	8.48441
0.51044	1.4405
3.93527	1.86132
5.29408	0.48773
2.29391	8.62881
2.22063	5.68727
11.6095	6.79716
1.07205	12.6759
1.11842	4.85283
7.16981	2.38713
14.9969	17.3997
5.9709	4.28665
0.65964	8.03007
3.82895	18.9187
0.89198	7.24213
6.80461	0.97991
0.48365	2.3571
4.31404	0.45218
4.50878	0.67802
9.27536	6.86552
8.85177	17.9633
2.4257	0.34478
3.90031	0.91336
12.3733	1.86732
8.93226	15.5229
2.39182	6.96415
0.5496	6.42944
28.9987	5.73808
14.8405	0.5466
5.62864	3.33629
0.51633	7.41152
0.86339	2.07623
16.281	4.02945
1.20708	1.6279
1.39293	5.75562
4.28221	2.84351
0.81209	8.06635
1.24288	13.4959
12.7971	2.7068
0.59621	6.79933
18.9292	11.9901
9.80814	6.30739
6.49515	6.59763
10.3322	8.51853
1.64184	0.86567
4.18298	5.47488
8.47372	21.2701
19.0388	18.9604
0.66096	6.02652
20.8831	3.95449
5.16566	7.78344
2.61827	0.77809
0.8933	2.88808
4.74003	9.66134
0.61231	9.35693
2.83282	0.37109
9.18562	3.05434
1.30487	3.57644
5.07724	5.41529
20.1098	15.1051
8.43708	6.82359
6.7246	1.64028
2.0062	0.35943
3.66521	1.29394
12.5946	5.17479
2.28827	24.7579
2.0432	0.60162
3.63302	17.5875
4.03306	10.1356
4.09192	3.03621
0.91841	1.92198
2.28418	10.9347
21.8175	2.54919
0.94003	21.1184
2.14327	12.8464
3.75904	0.92009
0.36436	1.28997
3.39276	5.71322
4.54638	0.88008
7.44371	1.46921
3.20835	1.57
5.50983	3.39047
4.60428	1.02424
0.76896	14.316
9.90917	7.69791
9.90389	6.01883
9.24436	0.56498
5.90338	2.91643
4.94474	0.41421
2.67929	2.81672
0.44401	9.66711
5.07484	5.04721
2.16141	0.60991
1.96307	3.86091
0.36388	12.4656
1.31796	7.07022
0.6355	7.88075
1.40061	0.8981
1.36866	14.2502
1.96571	6.02628
0.89558	5.95648
5.46551	2.76711
0.53435	2.00031
4.07811	1.0401
15.6918	4.3144
1.41455	21.9178
0.91744	5.61471
5.8301	3.615
9.36017	9.39561
3.80829	3.23923
3.48526	19.2004
5.77833	1.62057
10.9697	18.3816
0.734	17.4807
0.54552	4.01227
6.20516	0.63369
6.90516	4.66807
0.92645	0.32508
4.38192	1.49636
4.79373	21.585
5.23894	0.71046
15.8929	9.21697
11.1532	4.48007
10.0072	0.60006
1.73758	2.78609
3.62413	2.07131
6.9758	15.8779
11.5162	22.761
0.94916	22.5576
9.25457	14.9259
5.01297	0.42683
10.3787	5.24182
9.5507	2.15828
3.69405	20.3221
0.6027	10.5303
0.48281	0.40304
3.69561	7.82765
7.267	8.44837
9.50601	23.4118
5.40496	1.34607
0.47284	4.71637
0.49074	3.82823
0.9536	7.26243
13.7155	0.78698
5.97402	0.94652
1.03637
6.40481
1.6989
5.01333
15.0932
1.55907
4.66026
3.23586
1.35364
4.05504
6.19074
6.02099
0.66493
6.29597
7.63376
3.41078
0.61976
6.5384
5.37733
1.21105
1.17176
1.63859
0.83527
11.4968
13.6344
6.11301
12.6953
4.88431
1.29934
18.2768
2.86454
0.4905
12.5493
6.5927
6.37574
1.17933
0.65544
2.28286
3.26289
0.69532
1.4793
1.03433
13.0594
1.027
13.5553
1.62418
1.0968
0.55669
22.765
3.56106
4.31873
4.30852
3.85418
0.54239
5.88561
6.31988
1.24709
9.22538
14.1908
5.54179
12.3744
17.9479
4.81583
4.85752
4.76274
4.83193
2.69852
2.20213
1.9322
5.38069
4.32317
10.9594
2.77852
1.3522
2.48492
2.28274
3.94128
6.65469
8.11585
0.88165
4.75841
7.55832
3.31936
6.58105
2.92448
2.59893
7.54186
2.14363
4.19463
0.3145
6.13115
8.99857
8.86787
2.80015
1.86012
7.10818
2.27241
2.884
7.64037
2.14915
2.67185
9.90641
1.83201
12.3667
15.095
3.34699
15.5739
20.836
4.86689
3.06936
0.79263
3.33389
7.47867
7.26532
1.26703
0.7453
4.02657
0.63802
2.67509
22.8639
5.86458
1.13945
7.10038
6.87032
7.45897
1.09764
2.71509
0.44713
0.73232
3.38723
15.2267
2.75293
10.0558
0.89474
0.73052
0.79467
3.60683
1.65926
1.75885
0.57303
0.48473
5.40856
4.89152
5.89762
8.92902
2.73251
1.70214
7.93733
8.4718
7.81852
0.6546
2.84844
6.72148
2.18375
2.61779
1.021
9.76249
11.539
3.27467
1.82143
0.46611
3.87869
6.43977
19.5724
9.23788
0.97919
4.14898
0.40004
1.33646
23.5867
8.99954
13.3773
6.579
3.30926
8.48321
2.38017
6.22534
3.26962
9.26118
10.2262
7.42449
3.14012
1.06244
5.3879
0.39307
2.9723
1.31928
4.46745
14.0715
6.57336
7.87763
7.10458
0.61243
1.17849
8.42026
7.87931
5.85545
12.417
4.22286
1.27135
4.6175
1.9513
1.9012
1.9752
1.41251
2.59664
1.74467
6.5533
0.34886
12.0273
1.27171
0.72848
0.81738
1.11362
18.5377
2.6507
4.28521
7.4508
2.95464
0.38094
6.1404
0.48365
1.02124
2.19985
1.12731
2.00103
0.32171
12.1371
1.43689
4.09757
6.80473
1.72797
0.37505
3.68696
1.48531
1.87129
15.8598
18.056
3.80024
16.761
3.43156
17.7188
19.3932
6.14557
16.4936
1.77338
1.73494
0.8056
4.99027
5.39114
2.78165
0.96418
5.92345
9.7679
3.29028
10.365
3.92133
4.78616
6.35676
3.59962
5.61867
2.261
4.76622
3.7033
5.97042
0.42779
